# Supplementary material for: Validation of an online application to identify potential immune-related adverse events associated with immune checkpoint inhibitors based on the patient’s symptoms
Source: PLoS One. 2022 Mar 15;17(3):e0265230. doi: 10.1371/journal.pone.0265230 (PMC8923505; doi:10.1371/journal.pone.0265230)
Supplement: S2 File — (XLSX) [file pone.0265230.s009.xlsx]

## Sheet: Supplemental Table 3. Full list
Citation	Pubmed ID	Age	Sex	Primary disease	Suspected drug	Symptoms and abnormal laboratory values	Diagnosis
Chang A, et al. Myocarditis with radiotherapy and immunotherapy in multiple myeloma. Journal of Oncology Practice. 14:9:561-564	30004825	47	W	Refractory myeloma	Nivolumab	Chest pain, pyrexia	Acute autoimmune myocarditis
Kopecky J, et al. Nivolumab induced encephalopathy in a man with metastatic renal cell cancer: A case report. Journal of Medical Case Reports. 12:1:262	30217214	63	M	Renal cell carcinoma	Nivolumab	Behavioral changes, uncontrollable motion	Encephalitis
Joel TB, et al. Scleroderma-like skin changes induced by checkpoint inhibitor therapy. American Journal of Dermatopathology. 40:6:e92	29740855	61	M	oligometa renal cell carcinoma	Nivolumab	Skin hypertrophy, abdominal wall oedema with downward progression to the trunk and lower extremities	Scleroderma
Mehrabyan AC, et al. Oculopharyngeal muscle weakness after treatment with checkpoint inhibitors: Pathology is beyond the neuromuscular junction. (Abstract Number: PS1Group1-140/#362). Journal of Neuromuscular Diseases. 5:Supplement 1:S212	-	69	M	Recurrent malignant melanoma	Nivolumab/Ipilimumab combo	Acute proximal leg muscle weakness, external eye muscle weakness, asymmetric bilateral eyelid ptosis, pharyngeal, lingual and lower facial muscle weakness	Immune-mediated myopathy
Usui Y, et al. Mechanistic analysis of cytokine release syndrome after autologous HSCT following PD-1 blockage. the Japanese Journal of Clinical Hematology. 2018.1;59:9:OS2-5A-3	33512708	63	M	Hodgkin's lymphoma	Nivolumab	Erythema, hypotension, hypoxia, function kidney decreased, high fever	Cytokine release syndrome
Yong-Mei Guo, et al. Nivolumab-related myositis in Hodgkin's lymphoma. the Japanese Journal of Clinical Hematology. 2018.1;59:9:PS2-24-3	30604316	25	M	Hodgkin's lymphoma	Nivolumab	Proximal muscle weakness, myalgia, diplopia, creatine kinase high, eyelid ptosis	Myositis
Makio M, et al. Two cases of adrenal insufficiency which was diagnosed following presentation of thyroid dysfunction after administration of anti-PD-1 antibodies. 19th Kanto-Koshinetsu Branch Conference of the Japan Endocrine Society. O2-2	-	43	W	Renal and urinary malignant tumour	Nivolumab	Malaise and inappetence, increased eosinophils (6.9%), cortisol 0.2 μg/dL, ACTH 2.5 pg/mL	Adrenal insufficiency
Makio M, et al. Two cases of adrenal insufficiency which was diagnosed following presentation of thyroid dysfunction after administration of anti-PD-1 antibodies. 19th Kanto-Koshinetsu Branch Conference of the Japan Endocrine Society. O2-2	-	70	M	Renal and urinary malignant tumour	Pembrolizumab	Physical deconditioning, ACTH of 18.8 pg/mL and cortisol of 1.3 μg/dL	Adrenal insufficiency
Hamada M, et al. A case of secondary adrenal insufficiency which developed during treatment with nivolumab for squamous cell lung cancer with a history of bilateral adrenal metastasis. 19th Kanto-Koshinetsu Branch Conference of the Japan Endocrine Society. O14-4	-	74	M	Squamous cell carcinoma of lung	Nivolumab	Vomiting, anorexia, general malaise, ACTH of 3.7 pg/mL and cortisol of 0.6 μg/dL on blood test	Isolated ACTH deficiency
Akaza I, et al. A case of pancreatic tumor associated with abrupt aggravation of diabetes mellitus during treatment with nivolumab for gastric cancer. 62nd Annual Meeting of the Japan Diabetes Society (2019.5. 23-25). 2019.5;62:S-1:I-P-383	-	70	W	Advanced gastric carcinoma	Nivolumab	Thirst, excessive drinking, polydipsia, weight decreased by 3 kg, casual blood glucose 312 mg/dL, HbA1c 9.3%.	Type 1 diabetes mellitus
Matsumoto N, et al. A case of isolated ACTH deficiency developed 19 weeks after the start of nivolumab. 19th Kanto-Koshinetsu Branch Conference of the Japan Endocrine Society. O19-4	-	61	M	Hypopharyngeal cancer, Malignant tongue cancer, Superficial oesophageal carcinoma	Nivolumab	General malaise and pyrexia, blood pressure systolic in the 80 mmHg range, pulse rate 118 bpm, ACTH 2.8 pg/mL, cortisol 0.2 μg/dL, Na 135 mEq/L, eosinophils 2.7%, low urine cortisol of <3.0 μg/day.	Isolated ACTH deficiency
Okuno Y, et al. Study of renal cancer tissue after combination therapy with nivolumab/ipilimumab for metastatic renal cell carcinoma. Acta Urologica Japonica. 2020;66:1:13-17	-	67	M	Clear renal cell carcinoma	Nivolumab/Ipilimumab combo	Skin eruption	Drug eruption
Okuno Y, et al. Study of renal cancer tissue after combination therapy with nivolumab/ipilimumab for metastatic renal cell carcinoma. Acta Urologica Japonica. 2020;66:1:13-17	-	47	M	Clear renal cell carcinoma	Nivolumab	Vomiting, high blood glucose of 700 mg/dL	Fulminant type 1 diabetes mellitus
Arakawa E, et al. Study of drug eruption induced by other drugs after administration of nivolumab. the Japanese Journal of Dermatology. 128:10:2109-2116	-	72	M	Squamous cell carcinoma of lung	Nivolumab	Skin eruption mainly on the trunk, high fever	Drug eruption
Arakawa E, et al. Study of drug eruption induced by other drugs after administration of nivolumab. the Japanese Journal of Dermatology. 128:10:2109-2116	-	71	W	Malignant melanoma	Nivolumab	Skin eruption on the trunk, high fever	Drug eruption
Arakawa E, et al. Study of drug eruption induced by other drugs after administration of nivolumab. the Japanese Journal of Dermatology. 128:10:2109-2116	-	62	M	Lung adenocarcinoma	Nivolumab	Skin eruption on the trunk, high fever	Drug eruption
Arakawa E, et al. Study of drug eruption induced by other drugs after administration of nivolumab. the Japanese Journal of Dermatology. 128:10:2109-2116	-	52	M	Myxofibrosarcoma of thigh	Nivolumab	Skin eruption on the trunk, high fever	Drug eruption
Inaba M, et al. Two cases of drug-induced lung disorder caused by immune checkpoint inhibitors in the reporting hospital. 58th Kyushu Branch Conference of the Japan Lung Cancer Society (2018.2. 23-24). 2018.2;58:4:12	-	57	M	Adenocarcinoma	Nivolumab	Exertional shortness of breath, increased lymphocyte ratio (37.6%)	Lung disorder
Inaba M, et al. Two cases of drug-induced lung disorder caused by immune checkpoint inhibitors in the reporting hospital. 58th Kyushu Branch Conference of the Japan Lung Cancer Society (2018.2. 23-24). 2018.2;58:4:12	-	75	M	Poorly differentiated Non-small cell lung cancer	Pembrolizumab	Cough, increased lymphocyte ratio	Lung disorder
Mito R, et al. A case of serious late-onset hepatitis fulminant induced by nivolumab. 58th Kyushu Branch Conference of the Japan Lung Cancer Society (2018.2.23-24). 2018.2;58:4:15	-	65	M	Lung adenocarcinoma	Nivolumab	Malaise, dyspnoea	Late-onset fulminant hepatitis
Nakamura K, et al. A case of renal cell carcinoma which developed radiation recall pneumonitis induced by nivolumab. 239th Kansai Regional Meeting of the Japanese Urological Association. 6	-	72	W	Renal cell carcinoma	Nivolumab	Respiratory discomfort	Pneumonitis
Funayama Y, et al. A patient with Hodgkin's lymphoma complicated with organizing pneumonia during nivolumab therapy. 215th Tohoku Regional Meeting of the Japanese Society of Internal Medicine. 37	-	40	W	Hodgkin's lymphoma	Nivolumab	Upper respiratory tract inflammation symptoms, cough aggravated, chest pain, pyrexia.	Idiopathic interstitial pneumonia
Kamata M, et al. A case of autoimmune hemolytic anemia which developed during treatment with nivolumab. 215th Tohoku Regional Meeting of the Japanese Society of Internal Medicine. 38	-	73	M	Right lung adenocarcinoma	Nivolumab	Exertional dyspnoea, jaundice, Hb 6.6 g/dL (MCV 102.9 fL), anaemia macrocytic, increased reticulocyte count, indirect-type dominant bilirubin increased, increased LDH, decreased haptoglobin	Autoimmune haemolytic anaemia
Ban N, et al. A case of nivolumab-induced type 1 diabetes mellitus found in early stage by self-monitoring of blood glucose. 57th Chugoku-Shikoku Regional Meeting of the Japan Diabetes Society. 2019.12;1-B-21	-	62	M	Right renal cancer	Nivolumab	A diagnosis of hyperglycaemia, CPR 2.37 ng/mL, blood glucose 601 mg/dL, HbA1c 7.1%, and CPR 0.29 ng/mL was made	Insulin-dependent type 1 diabetes mellitus
Konishi R, et al. Four cases of isolated ACTH deficiency which developed during treatment for non-small-cell lung cancer with anti-PD-1 antibodies. 19th Kinki Branch Conference of the Japan Endocrine Society. 23	-	73	M	Large cell lung cancer	Nivolumab	Consciousness disturbed, low sodium, ACTH/cortisol low	Isolated ACTH deficiency/secondary hypoadrenocorticism
Konishi R, et al. Four cases of isolated ACTH deficiency which developed during treatment for non-small-cell lung cancer with anti-PD-1 antibodies. 19th Kinki Branch Conference of the Japan Endocrine Society. 23	-	67	M	Squamous cell carcinoma of right lung	Nivolumab	Anorexia, general malaise, ACTH/cortisol low	Isolated ACTH deficiency/secondary hypoadrenocorticism
Konishi R, et al. Four cases of isolated ACTH deficiency which developed during treatment for non-small-cell lung cancer with anti-PD-1 antibodies. 19th Kinki Branch Conference of the Japan Endocrine Society. 23	-	66	M	Left upper lobe adenocarcinoma	Pembrolizumab	Feelings of weakness, anorexia, pyrexia, ACTH/cortisol low	Isolated ACTH deficiency/secondary hypoadrenocorticism
Konishi R, et al. Four cases of isolated ACTH deficiency which developed during treatment for non-small-cell lung cancer with anti-PD-1 antibodies. 19th Kinki Branch Conference of the Japan Endocrine Society. 23	-	70	M	Left upper lobe squamous cell carcinoma/right lower lobe adenocarcinoma	Pembrolizumab	Cortisol low, ACTH/cortisol low	Isolated ACTH deficiency/secondary hypoadrenocorticism
Taniguchi E, et al. A case of oesophageal varices ruptured which developed after SOX and ramucirumab therapy for liver metastasis from gastric cancer. 98th Hokkaido Medical Conference Joint Subcommittee of the Japanese Society of Gastroenterology/Japan Gastroenterological Endoscopy Society (123rd Hokkaido Regular Meeting of the JAPANESE Society of Gastroenterology) (117th Hokkaido Regular Meeting…	-	60	M	Gastric cancer	Nivolumab	Black vomiting, malaise, varicose vein, oesophageal varices ruptured	Upper gastrointestinal haemorrhage
Kuwabara H, et al. A case of gastrointestinal perforation during treatment with opdivo. 221st Kinki Regional Meeting of the Japanese Society of Internal Medicine. 69	-	74	M	Squamous cell carcinoma	Nivolumab	Abdominal pain	Gastrointestinal perforation
Nioka K, et al. A case of Stevens-Johnson syndrome which developed after administration of nivolumab. 63rd Congress of the Japanese Society of Oral and Maxillofacial Surgeons. 249	-	52	W	Moderately differentiated squamous cell carcinoma of right tongue, Poorly differentiated squamous cell carcinoma	Nivolumab	Diffuse swelling face, redness of eyelid conjunctiva, visual acuity reduced, multiple stomatitis	Stevens-Johnson syndrome
Onishi R, et al. A case of lung adenocarcinoma accompanied by isolated ACTH deficiency during nivolumab therapy. 113rd Chubu Branch Conference of the Japan Lung Cancer Society. 26	-	82	M	Lung adenocarcinoma	Nivolumab	Appetite impaired, pyrexia, blood pressure decreased, depressed of consciousness, hyponatraemia	Isolated ACTH deficiency
Shimizu S, et al. A case of advanced gastric cancer which developed type E hepatitis accompanied by decreased platelets during a course of chemotherapy and caused serious thrombocytopenia as a complication due to nivolumab therapy after healing of hepatitis. Acta Hepatologica Japonica. 59:9:497-500	-	73	M	Advanced gastric carcinoma	Nivolumab	Platelet count decreased and decreased to 0.2×10^4 μL.	Immune thrombocytopenia
Kondo K, et al. A report of a case which consulted with an emergency outpatient department for an adverse event caused by an immune checkpoint inhibitor. Journal of Hiroshima Medical Association. 71:9:618-621	-	52	M	Primary squamous cell lung cancer	Nivolumab	Diarrhoea, shock, both cortisol and ACTH were low.	Adrenal insufficiency
Naito T, et al. Acute cerebellitis after administration of nivolumab and ipilimumab for small cell lung cancer. Neurological Sciences. 39:10:1791-1793	29948463	57	M	Small cell carcinoma	Nivolumab/Ipilimumab combo	Stumbling, diplopia, dysarthria	Immune-related acute cerebellitis
Diaz-Perez JA, et al. Granulomatous and lichenoid dermatitis after IgG4 anti-PD-1 monoclonal antibody therapy for advanced cancer. Journal of cutaneous pathology. 45:6:434-438	29468713	63	M	Glioblastoma	Nivolumab	Multiple pink papules with confluent erythema on the trunk and extremities, pyrexia, mucin deposition in the skin	Lichenoid and granulomatous dermatitis
Guaitoli G, et al. Late Gastrointestinal Toxicity During Nivolumab Therapy in Non-Small Cell Lung Cancer: A Rare Case of Inflammatory Bowel Disease. J. Thorac. Oncol. 13:8:E152-E153	30049380	64	M	Non-small cell lung cancer	Nivolumab	Diarrhoea, diarrhoea haemorrhagic, abdominal pain	Colitis
Matsuoka H, et al. Nivolumab-induced Limbic Encephalitis with Anti-Hu Antibody in a Patient With Advanced Pleomorphic Carcinoma of the Lung. Clin. Lung Cancer. 19:5:E597-E599	29857970	60	UNK	Pulmonary pleomorphic carcinoma	Nivolumab	Daytime somnolence and memory impairment, muscle weakness of extremities, loss of consciousness, respiratory arrest	Limbic encephalitis
Roberts JH, et al. Hepatitis is the new myositis: Immune checkpoint inhibitor-induced myositis. Melanoma Research. 28:5:484-485	30148768	75	W	Melanoma	Nivolumab/Ipilimumab combo	Fatigue with diffuse rash pruritic, mild dysphagia, odynophagia, weakness, elevated liver enzymes	Inflammatory myositis
Roberts JH, et al. Hepatitis is the new myositis: Immune checkpoint inhibitor-induced myositis. Melanoma Research. 28:5:484-485	30148768	36	M	Melanoma	Nivolumab/Ipilimumab combo	Severe dysphagia, dysphonia, weakness, arthralgia, non-itchy rash acneiform on the trunk and upper extremities, elevated liver enzymes	Inflammatory myositis
Sokal A, et al. Enteritis without colitis in patients treated with immune checkpoint inhibitors: A tricky diagnosis. Melanoma Research. 28:5:483-484	30148767	48	W	Advanced melanoma	Nivolumab/Ipilimumab combo	Asthenia, dyspnoea, cough, pyrexia, severe inappetence, mild abdominal distension, nausea, vomiting, diarrhoea	Solitary inflammatory enteritis
Rambhia PH, et al. Nivolumab induced inflammation of seborrheic keratoses: A novel cutaneous manifestation in a metastatic melanoma patient. Melanoma Research. 28:5:475-477	29965880	74	M	Melanoma	Nivolumab/Ipilimumab combo	Pale red, pale brown and brown multiple inflammatory warts, stuck on itching papule with surrounding erythema on the scalp, trunk and extremities	Inflammatory verrucous keratosis
Uchio N, et al. Granulomatous myositis induced by anti PD-1 monoclonal antibodies. Neurology: Neuroimmunology and NeuroInflammation. 5:4:e464	-	79	W	Lung adenocarcinoma	Nivolumab	Mild proximal weakness of limbs, serum creatine kinase (CK) increased (1638 IU/L)	Granulomatous myositis
Corominas H, et al. Crystal-induced oligoarthritis triggered by pembrolizumab, an immune checkpoint inhibitor. Joint Bone Spine. 85:5:647-648	29414722	55	M	Poorly differentiated malignant melanoma	Nivolumab/Ipilimumab combo	Diarrhoea Painful swelling (after addition)	Colitis Calcium pyrophosphate crystal deposition, sodium uric acid (MSU) crystal arthritis (after addition)
Utsunomiya A, et al. A Case of Erythema Multiforme Major Developed after Sequential Use of Two Immune Checkpoint Inhibitors, Nivolumab and Ipilimumab, for Advanced Melanoma: Possible Implication of Synergistic and/or Complementary Immunomodulatory Effects. Case Reports in Dermatology. 10:1:1-6	29515387	37	W	Malignant melanoma	Nivolumab, Ipilimumab	Physical condition aggravated, high fever with pancytopenia, development of multiple erythematous papules/nodes on the trunk, conjunctival hyperaemia	Erythema multiforme major
Caldwell M, et al. Thyroid storm with normal tsh secondary to ipilimumab and nivolumab. (Abstract Number: Poster 186). Thyroid. 27:Supplement 1:A60	-	64	W	Melanoma, Euthyroid goitre	Nivolumab	Pyrexia, tachycardia and mental status changes, (TSH) 0.85 uIU/mL, pyrexia, weight decreased, oedema lower limb, tachycardia and enlarged 35-g smooth and hard thyroid, FT3 >22.8 pg/mL, FT4 >6.99 ng/dL	Thyrotoxicosis
Way J, et al. Severe thyroiditis caused by nivolumab. (Abstract Number: Poster 185). Thyroid. 27:Supplement 1:A59-A60	-	50	M	Glioblastoma multiforme	Nivolumab	Significant fatigue, heat intolerance, tremor, confusion, left hemiplegia, normal thyroid, tremor, skin warm, TSH <0.02 mcIU/mL (nl 0.3-4.7), TT3 340 ng/dL (nl 85-185), TT4 >25 mcg/dL (nl 4.9-11.4), FT4 >7 ng/dL (nl 0.8-1.6), TPOAb 387 IU/mL (nl ≤20), TgAb 4.6 IU/mL (nl <4)	Thyrotoxicosis
Facchinetti F, et al. Widespread Nivolumab-induced Enteropathy in a Long Responder Non-Small-cell Lung Cancer Patient. Clin. Lung Cancer. 19:5:E591-E596	29801705	42	W	Lung adenocarcinoma	Nivolumab	Persistence of diarrhoea, asthenia, and nausea, and aggravation of epigastric pain	Autoimmune inflammation of the small and large intestines
Rouyer L, et al. Stevens-Johnson syndrome associated with radiation recall dermatitis in a patient treated with nivolumab. Eur. J. Derm. 28:3:380-381	29952288	63	M	Epidermoid carcinoma lung	Nivolumab	Erosive and painful lesions in the oral cavity, skin lesion	Radiation recall dermatitis associated with SJS
Otsu K, et al. A case of coronary spastic angina triggered by administration of nivolumab. CVIT 2018 27th Annual Meeting of the Japanese Association of Cardiovascular Intervention and Therapeutics. 1523	-	57	M	Renal cell carcinoma	Nivolumab	Chest pain, regional wall motion abnormality of the inferior posterior wall	Angina pectoris
Hasanov M, et al. Nivolumab-induced cold agglutinin syndrome successfully treated with rituximab. Blood Advances. 2:15:1865-1868	30072374	89	W	Upper urothelial carcinoma	Nivolumab	Progressive fatigue, exertional shortness of breath, oral intake reduced, weight decreased by 2 pounds, pancytopenia	Cold agglutinin syndrome (CAS)
Omodaka T, et al. Type 1 diabetes in a melanoma patient treated with ipilimumab after nivolumab. Journal of Dermatology. 45:10:e289-e290	29667767	64	W	Genital melanoma	Nivolumab, Ipilimumab	Development of papule and erythema on the trunk, fatigue, inappetence, nausea, serum glucose concentration 355 mg/L, haemoglobin A1c 6.7% (normal range: 4.6-6.2%), strongly positive blood and urine ketone body	Type 1 diabetes mellitus
Ridpath AV, et al. Novel use of combination therapeutic plasma exchange and rituximab in the treatment of nivolumab-induced bullous pemphigoid. International Journal of Dermatology. 57:11:1372-1374	29624655	67	M	Melanoma	Nivolumab	New severe itchy bullous rash affecting approximately 90% of the body surface area, mental status changes	Bullous pemphigoid
Remond AL, et al. Bilateral uveitis associated with nivolumab therapy. Journal francais d'ophtalmologie. 41:3:e91-e94	29573860	63	W	KRAS mutant bronchial adenocarcinoma	Nivolumab	Sensation such that the fields of view of both eyes are covered	Bilateral nongranulomatous anterior uveitis
Naohiro Uchio, et al. Granulomatous myositis associated with anti-PD-1 antibody. ICN2018 TOKYO 19th International Congress of Neuropathology, 4th Asian Congress of Neuropathology, 59th Annual Meeting of the Japanese Society of Neuropathology. P1-60	-	79	W	Lung adenocarcinoma	Nivolumab	Weakness of proximal extremities, creatine kinase (CK) 1638 IU/L	Granulomatous myositis
Sato Y, et al. A case of Harada’s disease-like uveitis developed during nivolumab therapy for renal cancer. 72nd Annual Congress of Japan Clinical Ophthalmology. FRI-Exhibit32-3	-	69	W	Right renal cancer	Nivolumab	Vision blurred in both eyes, optic disc swelling in both eyes, visual acuity reduced with 0.05 in the right eye and 0.8 in the left eye	Harada's disease-like uveitis
Obata S, et al. A case of bilateral uveitis similar to Harada's disease developed after administration of nivolumab for metastatic malignant melanoma. 72nd Annual Congress of Japan Clinical Ophthalmology. FRI-Exhibit32-4	-	63	W	Malignant melanoma	Nivolumab	Vision blurred in both eyes, visual acuity reduced, headache	Harada's disease-like uveitis
Matsumoto M, et al. Harada's disease-like bilateral uveitis developed during treatment with anti-PD-1 antibodies. 72nd Annual Congress of Japan Clinical Ophthalmology. FRI-Exhibit32-5	-	75	M	Hypopharyngeal cancer recurrent	Nivolumab	Difficulty in seeing in the left eye, the corrected visual acuity 0.9 in the right eye and 0.2 in the left eye.	Harada's disease-like uveitis
Tsuchiya M, et al. Two cases of adverse events developed 1 year or more after the start of nivolumab. Japanese Journal of Lung Cancer. 2018.11;58:6:P85-2	-	73	M	Right upper lobe lung adenocarcinoma	Nivolumab	KL-6 increased	Drug-induced lung disorder
Tsuchiya M, et al. Two cases of adverse events developed 1 year or more after the start of nivolumab. Japanese Journal of Lung Cancer. 2018.11;58:6:P85-2	-	66	M	Right upper lobe lung adenocarcinoma	Nivolumab	Hyperglycaemia	Diabetes mellitus
Yamaguchi H, et al. A case of destructive thyroiditis, acute exacerbation of LADA, and decreased pituitary activity induced by an immune checkpoint inhibitor for multiple metastases of type APS3 concurrent renal cell carcinoma. Folia endocrinologica Japonica. 2020.7;96:1:P1-8-2	-	55	M	Right renal cell carcinoma	Nivolumab/Ipilimumab combo	Thirst, casual blood glucose 857 mg/dL, CPR index 0.14, depletion of insulin secretion, anti-GAD antibody 1,160 U/mL, malaise, marked eosinophils increased to 40.5%	Hypopituitarism (secondary adrenocortical disease)
Sakurai T, et al. A case of isolated ACTH deficiency with diabetes mellitus induced by nivolumab. Folia endocrinologica Japonica. 2018.11;94:2:P1-015	-	70	M	Right renal cell carcinoma (T3aN0M1), Metastatic lung cancer	Nivolumab	Pyrexia, general malaise, appetite impaired, Na 133 mEq/L, white blood cells 8000/μL (eosinophils 18.5%), below ACTH measurement sensitivity, cortisol 0.5 μg/dL, HbA1c 5.9%	Isolated ACTH deficiency
Iwata N, et al. A case of prolonged hyponatremia due to development of thyroid disorder and adrenal insufficiency with nivolumab. Folia endocrinologica Japonica. 2018.11;94:2:P1-022	-	62	M	Squamous cell carcinoma of lung	Nivolumab	Development of general malaise, hyponatraemia, FT3 2.04 pg/mL, FT4 0.49 ng/dL, TSH 21.43 μIU/mL, inability of food intake	Adrenal insufficiency due to isolated ACTH deficiency
Ito M, et al. Two cases of ACTH hyposecretion induced by immune checkpoint inhibitors. Folia endocrinologica Japonica. 2018.11;94:2:P1-025	-	64	M	Non-small cell lung cancer	Pembrolizumab	Malaise, anorexia, ACTH 2.2 pg/mL, cortisol 0.5 μg/dL	ACTH hyposecretion
Ito M, et al. Two cases of ACTH hyposecretion induced by immune checkpoint inhibitors. Folia endocrinologica Japonica. 2018.11;94:2:P1-025	-	66	M	Malignant melanoma of soft palate	Nivolumab	Malaise, anorexia, ACTH 1.1 pg/mL, cortisol 0.3 μg/dL	ACTH hyposecretion
Sato N, et al. A case of SCS in which autonomous secretion was evaluated due to ACTH deficiency caused by nivolumab. Folia endocrinologica Japonica. 2018.11;94:2:P1-154	-	69	M	Renal cell carcinoma	Nivolumab	Dysphoria, below ACTH sensitivity	Anterior pituitary hypofunction
Yokoyama T, et al. A case of ACTH deficiency diverged from rapid ACTH loading test and CRH loading test. Folia endocrinologica Japonica. 2018.11;94:2:P1-164	-	80	M	Right renal cancer	Nivolumab	Appetite impaired, ACTH 6.5 pg/mL, cortisol (F) 3.14 μg/dL	ACTH hyposecretion
Makita K, et al. A case of type 2 diabetes mellitus with decreased endogenous insulin secretion after nivolumab therapy for malignant melanoma. 219th Tohoku Regional Meeting of the Japanese Society of Internal Medicine. 2020.2;34	-	73	M	Malignant melanoma of heel region	Nivolumab	Increases in blood glucose, FBS 399 mg/dL, HbA1c 8.5%, urine ketone body 1+, serum CPR 0.17 ng/mL, urine CPR 1.7 μg/day	Fulminant type 1 diabetes-like disease
Nakanishi M, et al. A case of gastric cancer with pituitary adrenocortical insufficiency caused by anti-PD-1 antibody, nivolumab. 236th Tokai Regional Meeting of the Japanese Society of Internal Medicine. 12	-	76	M	Gastric cancer	Nivolumab	Pyrexia, blood pressure decreased, lower extremities weakness of, malaise, appetite impaired, difficulty in getting out of bed, ACTH 6.5 pg/mL, cortisol 3.9 μg/dL	Pituitary hypoadrenocorticism
Takeuchi N, et al. A case of fulminant type 1 diabetes mellitus diagnosed from diabetic ketoacidosis development during nivolumab therapy. 57th Kyushu Regional Meeting of the Japan Diabetes Society. 2019.1;1C-03	-	67	M	Gastric cancer	Nivolumab	Inappetence, malaise, casual blood glucose ≥990 mg/dL, HbA1c 5.5%, pH 6.957, urine ketone bodies 2+, total ketone bodies 19520 μmol/L, hypernatremia and convulsion, blood C-peptide ≤0.03 ng/mL	Fulminant type 1 diabetes mellitus
Kimura K, et al. Cases of nivolumab use in our department - Experiences of acute exacerbation -. 56th Annual Meeting of the Japan Society of Clinical Oncology. 788	-	41	M	(Gastric cancer)	Nivolumab	Inappetence, AST144, ALT226, LDH293	Serious adverse events of hepatic function
Tokunaga R, et al. A case of malignant melanoma developing fulminant type 1 diabetes mellitus during treatment with ipragliflozin. 57th Kyushu Regional Meeting of the Japan Diabetes Society. 2019.1;1C-05	-	60	W	Malignant melanoma of paranasal sinus	Nivolumab	Consciousness clouding, pH 6.95, urine ketones 3+, blood glucose 394 mg/dL, HbA1c 8.3%	Fulminant type 1 diabetes mellitus
Saiki C, et al. A case of nivolumab-induced acute severe myocarditis which was successfully treated with steroid pulse therapy. 22nd Annual Meeting of the Japanese Heart Failure Society. 369	-	77	M	Advanced renal cancer	Nivolumab	Orthopnoea and nocturnal cough, increased eosinophils (67.6%, 13182/μL)	Myocarditis
Matsuoka T, et al. A case of head and neck cancer died of lung failure after a single administration of nivolumab. Practica Oto-Rhino-Laryngologica. 111:10:693-699	-	67	M	Primary poorly differentiated squamous cell carcinoma of parapharyngeal space	Nivolumab	General malaise, dyspnoea, Percutaneous arterial oxygen saturation (SpO2) 78% in room air, mild LDH increased, SP-D increased, aggravation of respiratory condition, blood pressure decreased, urine output decreased	Organising pneumonia
Yamauchi R, et al. A study of 3 cases of colitis after administration of nivolumab in our hospital. 96th Annual Meeting of the Japan Gastroenterological Endoscopy Society (2018.11. 1-4). 2018.11;60:S-2:Gastroenterol Endosc_Integrated6 -11	-	UNK	UNK	Lung cancer	Nivolumab	Diarrhoea	Colitis
Yamauchi R, et al. A study of 3 cases of colitis after administration of nivolumab in our hospital. 96th Annual Meeting of the Japan Gastroenterological Endoscopy Society (2018.11. 1-4). 2018.11;60:S-2:Gastroenterol Endosc_Integrated6 -11	-	UNK	UNK	Lung cancer	Nivolumab	Diarrhoea, melaena	Colitis
Yamauchi R, et al. A study of 3 cases of colitis after administration of nivolumab in our hospital. 96th Annual Meeting of the Japan Gastroenterological Endoscopy Society (2018.11. 1-4). 2018.11;60:S-2:Gastroenterol Endosc_Integrated6 -11	-	UNK	UNK	Lung cancer	Nivolumab	Diarrhoea	Colitis
Tomita N, et al. A case of suspected collagenous colitis caused by immune checkpoint inhibitors. 351st Kanto Branch Regular Meeting of the Japanese Society of Gastroenterology (2018.9.22). 2018.9;39	-	70	M	Malignant melanoma	Nivolumab, Ipilimumab	Inappetence, diarrhoea symptoms	collagenous colitis
Ohnuma N. A case of herpes zoster developed during nivolumab therapy and generalized after hospitalisation, which was difficult to deal with infection. 67th East Japan Regional Meeting of the Japanese Association for Infectious Diseases, 65th East Japan Annual Congress of the Japanese Society of Chemotherapy 2018.155	-	71	M	Lung adenocarcinoma	Nivolumab	Right flank pain, blisters at the same site, blisters with red halo accumulated and erosive in the right ninth thoracic spinal segment, redness	Generalised herpes zoster
Suenaga R, et al. A case of diabetic ketoacidosis (DKA) developed 6 months after completion of nivolumab therapy. 56th Kyushu Regional Meeting of the Japan Diabetes Society. 2-03-10	-	81	M	Lung cancer	Nivolumab	Appetite impaired, weight decreased, casual blood glucose 124 mg/dL, nausea, vomiting, casual blood glucose 651 mg/dL, HbA1c 9.1%, urine ketone body present, pH 7.125, HCO3- 4.1 mmol/L, urinary CPR 32 μg/day, anti-GAD antibody 5.6 U/mL	Acute-onset type 1 diabetes mellitus
Tsutsui Y, et al. A case of lung adenocarcinoma developing pneumonitis early after the start of nivolumab. 143rd Shin-Etsu Regional Meeting of the Japanese Society of Internal Medicine. 9	-	63	M	Lung adenocarcinoma	Nivolumab	Low grade fever, dyspnoea	Pneumonitis
Onodera M, et al. A case of pharyngeal cancer with multiple keratoacanthomas associated with nivolumab. 82nd Eastern Branch Conference of the Japanese Dermatological Association. O-31	-	73	M	Pharyngeal cancer	Nivolumab	Drug eruption aggravated, keratotic mass on the dorsa of the hand	Keratoacanthoma
Aiyama Y, et al. A case of adrenal insufficiency due to nivolumab which was diagnosed during treatment of toxic shock syndrome after surgery of oropharyngeal cancer. The Journal of Japan Society for Clinical Anesthesia. 2018.11;38:6:S333	-	69	M	Oropharyngeal cancer	Nivolumab	Consciousness disturbed/diarrhoea/renal disorder, ACTH <2.0 pg/mL, cortisol: 137 μg/dL	Isolated ACTH deficiency
Maya Y, et al. A case of bullous pemphigoid developed during nivolumab therapy. 69th Chubu Regional Conference of Japanese Dermatological Association. O-73	-	80	W	Lung cancer of left upper lobe	Nivolumab	Tense blister and erythema oedematous on the whole body	Bullous pemphigoid
Echigo T, et al. A case of bullous pemphigoid developed during nivolumab therapy. 69th Chubu Regional Conference of Japanese Dermatological Association. O-74	-	67	M	Gastrooesophageal junction cancer	Nivolumab	Tense blister with itching/erythema on the trunk and extremities	Bullous pemphigoid
Shimizu M, et al. A case of diabetes mellitus with fulminant type 1 diabetes-like disease 5 months after completion of anti-PD-1 antibody treatment. 57th Kanto- Koshinetsu Regional Meeting of the Japan Diabetes Society. 2020.1;O-146	-	81	W	Gastric cancer	Nivolumab	Casual blood glucose 374 mg/dL, HbA1c 7.4%, casual blood glucose 589 mg/dL, HbA1c 10.2%, pH 7.390, 3 hydroxybutyric acid 2418 μmol/L	Haplotype considered to be associated with fulminant type 1 diabetes mellitus
Ozone C, et al. A case of isolated ACTH deficiency-induced secondary adrenal insufficiency which developed after administration of nivolumab. 18th Tokai Branch Conference of the Japan Endocrine Society. 35	-	73	M	Head and neck cancer	Nivolumab	Malaise, blood cortisol low, eosinophilia	Isolated adrenocorticotropin (ACTH) deficiency
Omotehara S, et al. A case of immune checkpoint inhibitor-associated colitis followed up by ultrasonography. 98th Hokkaido Medical Congress Ultrasound Subcommittee (48th Hokkaido Regional Meeting of the Japanese Society of Ultrasonics in Medicine). 28	-	50s	W	Renal cell carcinoma	Nivolumab	Pyrexia, diarrhoea, WBC 2000/μL, neutrophils 766/μL, TP 6.4 g/dL, CRP 0.83 mg/d	Colitis
Akturk HK, et al. PD-1 inhibitor immune-related adverse events in patients with preexisting endocrine autoimmunity. Journal of Clinical Endocrinology and Metabolism. 103:10:3589-3592	30124874	52	M	Melanoma	Nivolumab, Pembrolizumab	Confusion, swelling of both legs, urine output decreased	Acute kidney injury
Akturk HK, et al. PD-1 inhibitor immune-related adverse events in patients with preexisting endocrine autoimmunity. Journal of Clinical Endocrinology and Metabolism. 103:10:3589-3592	30124874	62	M	Metastatic melanoma	Nivolumab	Abdominal pain, confusion, nausea, vomiting, hyperglycaemia, serum and urine ketones	Diabetic ketoacidosis
Lin AL, et al. Marked response of a hypermutated acth-secreting pituitary carcinoma to ipilimumab and nivolumab. Journal of Clinical Endocrinology and Metabolism. 103:10:3925-3930	30085142	35	W	Invasive ACTH-secreting pituitary adenoma	Nivolumab/Ipilimumab combo	Pyrexia, transaminitis, ACTH decreased to 1/10, from 45550 to 4764 pg/mL, plasma ACTH decreased to 66 pg/mL.	Hypophysitis
Thibault C, et al. Immune checkpoint inhibitors myocarditis: Not all cases are clinically patent. European Heart Journal. 39:38:3553	30107497	52	M	Renal cell carcinoma	Nivolumab/Ipilimumab combo	High fever, chills, skin eruption, troponin Ic increased (0.61 g/L)	Asymptomatic acute myocarditis
Marin-Acevedo JA, et al. Immunotherapy-induced colitis: An emerging problem for the hospitalist. Journal of Hospital Medicine. 13:6:413-418	29419822	66	M	Melanoma	Nivolumab/Ipilimumab combo	Abdominal pain, severe watery diarrhoea	Colitis
Andruska N, et al. Severe pneumonitis refractory to steroids following anti-PD-1 immunotherapy. BMJ Case Reports. 2018:225937	30301729	66	M	Non-small cell lung cancer	Nivolumab	Aggravation of shortness of breath, severe fatigue, nausea, (SpO2) 91% on room air	Pneumonitis
Balakrishna P, et al. Hypokalemic paralysis secondary to immune checkpoint inhibitor therapy. Case Reports in Oncological Medicine. 2017:5063405	29250451	58	M	Melanoma	Nivolumab, Ipilimumab	Quadriplegia, lower extremities weakness of, weakness of upper extremities, hypokalaemia, hyperchloraemic, increased eosinophils	Type 1 renal tubular acidosis
Abue M, et al. A case of cholangitis sclerosing developed during administration of immune checkpoint inhibitor (nivolumab). 54th Annual Meeting of the Japan Biliary Association (2018.9. 27-28). 2018.9;32:3:665	-	69	M	Lung cancer	Nivolumab	AST 77 U/L, ALT 80 U/L, ALP 3298 U/L, γ-GTP 723 U/L, T-Bil 1.68 mg/dL, ANA 40-fold, anti-smooth muscle antibody 20-fold, anti-mitochondrial M2 antibody (-), IgG 1740 mg/L, IgG4 89 mg/dL, jaundice	Cholangitis sclerosing
Yoshinaga T, et al. A case of thyroid function decreased found during hospitalization, and autopsy revealed aspergillus infection to the thyroid gland. 328th Kyushu Regional Meeting of the Japanese Society of Internal Medicine. 2020.1;109	-	79	M	Renal cell carcinoma	Nivolumab	Frequent bowel movements, bloody stool, stools watery, increases in blood glucose, FT4 0.69 ng/dL, FT3 1.28 pg/dL	Aggravated ulcerative colitis
Shiga M, et al. A case of multiple endocrine disorders associated with use of nivolumab. 120th Shikoku Regional Meeting of the Japanese Society of Internal Medicine. 2019.5;55	-	62	M	Right renal cancer	Nivolumab	Malaise, hyponatraemia, blood glucose 601 mg/dL, HbA1c 7.1%	Central hypoadrenocorticism, type 1 diabetes mellitus
Saito K, et al. A study of effects of nivolumab for unresectable gastric cancer and colitis as an immune-related adverse event. 208th Tohoku Branch Regular Meeting of the Japanese Society of Gastroenterology, 164th Tohoku Branch Regular Meeting of the Japanese Society for Gastroenterological Endoscopy. 2020.1;S3-07	-	60	M	Gastric cancer	Nivolumab	Diarrhoea haemorrhagic	Colitis ulcerative
Fujisawa T, et al. The practice of immunotherapy for head and neck cancer - Experience of use at National Cancer Center Hospital East -. JOHNS. 2020;36:4:445-448	-	70s	W	Hypopharyngeal cancer recurrent	Nivolumab	Diarrhoea	Colitis
Fujisawa T, et al. The practice of immunotherapy for head and neck cancer - Experience of use at National Cancer Center Hospital East -. JOHNS. 2020;36:4:445-448	-	60s	W	Locally advanced lower gingival cancer	Nivolumab	Diarrhoea, bloody stool	Colitis
Tsuchiya K. et al. A case of fulminant type 1 diabetes mellitus developed by resumption of nivolumab after renal dysfunction due to nivolumab therapy for renal cancer. 219th Tohoku Regional Meeting of the Japanese Society of Internal Medicine. 2020.2;33	-	84	W	Right renal cancer	Nivolumab	Renal function aggravated, chest discomfort/vomiting, BS 1633 mg/dL, HbA1c 6.4%, urine ketone body (+), serum C-peptide 0.55 ng/mL, anti-GAD antibody <5.0 U/mL	Fulminant type 1 diabetes mellitus
Sayama Y, et al. A case with fulminant type 1 diabetes-sensitive HLA developing autoimmune type 1 diabetes mellitus with nivolumab. 57th Kanto-Koshinetsu Regional Meeting of the Japan Diabetes Society. 2020.1;O-151	-	71	W	Right renal cancer	Nivolumab	Inappetence, pyrexia, cold symptoms, difficulty in body movement, marked hyperglycaemia, metabolic acidosis, Na 123 mEq/L, K 6.3 mEq/L, BUN 78.1 mg/dL, Cr 2.68 mg/dL, Glu 1148 mg/dL, HbA1c 6.3%, CPR 0.1 ng/mL, PH 7.121, HCO3- 57.5 mEq/L, urine ketones (3+)	Fulminant type 1 diabetes mellitus
Kurasaki K, et al. A case of autoantibody-positive fulminant type 1 diabetes mellitus developed after administration of nivolumab. 29th JES Clinical Update on Endocrinology & Metabolism (2019.11. 29-30). 2019.11;95:2:813	-	48	M	Renal cancer	Nivolumab	Thirst/polyuria, hyperglycaemia, vomiting/diarrhoea, blood glucose 1336 mg/dL, HbA1c 7.2%, betahydroxybutyrate 13683 μmol/L, CPR 0.08 ng/mL, anti-GAD antibody 742 U/mL, pooled urine CPR below sensitivity	Diabetic ketoacidosis associated with fulminant type 1 diabetes mellitus
Takagishi R, et al. A case of fulminant type 1 diabetes developed during nivolumab therapy for malignant melanoma. 93rd Chubu Regional Meeting of the Japan Diabetes Society (2019.9. 7-8). 2019.9;63:2:A-22	-	88	M	Malignant melanoma of nasal cavity	Nivolumab	Taste disorder, hallucination, dyslalia, difficulty in walking, malaise, hallucinations aggravated, casual blood glucose 671 mg/dL, HbA1c 8.4%, urine ketones 2+	Fulminant type 1 diabetes mellitus
Ishibashi R, et al. A case of type 2 diabetes mellitus with isolated ACTH deficiency after administration of anti-PD-1 antibody, nivolumab. 55th Kinki Regional Meeting of the Japan Diabetes Society. O-309	-	62	M	Gastric cancer	Nivolumab	HbA1c high of 9.1%, blood glucose 69 mg/dL, ACTH 8.1 pg/mL, cortisol low of 1.6 μg/dL.	Isolated ACTH deficiency
Kurimura M, et al. A case of peripheral neuropathy after anti-PD-1 antibody therapy. Japanese Society of Clinical Neurophysiology. 2018.11;46:5:467	-	74	W	Lung adenocarcinoma	Nivolumab	Numbness and weakness of extremities, decreased sensation of gloves-socks type, cerebrospinal fluid protein 114 mg/dL, IgG index 0.73, AChR antibody (-), anti-intrinsic factor antibody (+), MCV 32.4 m/s, F wave frequency decreased, TL delayed	CIDP-like peripheral neuropathy
Shuayb M, et al. Safety of Nivolumab in Thoracic Malignancies: Results from a Single Institution in Bangladesh. (Abstract Number: P3. 15-26). Journal of Thoracic Oncology. 13:10 Supplement:S1000-S1001	-	75	M	Oesophageal squamous cell carcinoma	Nivolumab	Haematemesis, haematochezia, diarrhoea	Enterocolitis
Tjarks BJ, et al. Scleroderma-like skin changes induced by checkpoint inhibitor therapy. Journal of cutaneous pathology. 45:8:615-618	29740855	61	M	Renal cell carcinoma	Nivolumab	Skin hypertrophy and oedema appeared on the abdominal wall and subsequently spread to the lower trunk and bilateral lower extremities.	Scleroderma
Yamauchi R, et al. Assessment of 3 patients in our hospital who presented with colitis after administration of nivollumab. The 26th Annual Meeting of Japan Digestive Disease Week (JDDW), The 60th Annual Meeting of the Japanese Society of Gastroenterology, the 96th Congress of the Japan Gastroenterological Endoscopy Society, The 22nd Annual Meeting of the Japan Society of Hepatology, The 16th Annu…	-	UNK	UNK	Lung cancer	Nivolumab	Diarrhoea	Colitis ulcerative
Yamauchi R, et al. Assessment of 3 patients in our hospital who presented with colitis after administration of nivollumab. The 26th Annual Meeting of Japan Digestive Disease Week (JDDW), The 60th Annual Meeting of the Japanese Society of Gastroenterology, the 96th Congress of the Japan Gastroenterological Endoscopy Society, The 22nd Annual Meeting of the Japan Society of Hepatology, The 16th Annu…	-	UNK	UNK	Lung cancer	Nivolumab	Frequent diarrhoea/melaena	Colitis ulcerative
Yamauchi R, et al. Assessment of 3 patients in our hospital who presented with colitis after administration of nivollumab. The 26th Annual Meeting of Japan Digestive Disease Week (JDDW), The 60th Annual Meeting of the Japanese Society of Gastroenterology, the 96th Congress of the Japan Gastroenterological Endoscopy Society, The 22nd Annual Meeting of the Japan Society of Hepatology, The 16th Annu…	-	UNK	UNK	Lung cancer	Nivolumab	Diarrhoea	Colitis ulcerative
Hori J, et al. A case of nivolumab-induced amyopathic dermatomyositis. Rinsho derma. 2019;61:5:647-651	-	67	M	Primary lung adenocarcinoma of right upper lobe	Nivolumab	Skin, erythema, keratotic red papule, periungual erythema, CK 309, CRP 15 mg/Dl, keratotic erythema, red papule, KL-6 in the 1900-2200 range	Dermatomyositis
Nagata K, et al. A case of ulcerative colitis-like colitis shown during treatment with nivolumab. Endoscopic Forum for Digestive Disease. 34:1:98	-	50	M	Left upper lobe non-small cell lung cancer	Nivolumab	Diarrhoea, bloody stool, Na 137 mEq/L, K 4.2 mEq/L, Cl 103 mEq/L, TP 7.0 g/dL, Alb 4.1 g/dL, BUN 10.4 mg/dL, Cre 0.99 mg/dL, CRP 0.43 mg/dL, WBC 8300/μL, neutrophils 6900/μL, Hb 13.7 g/dL, Plt 24.1×10^4/μL	Enterocolitis
Iwado S, et al. Anti-PD-1 antibody drug-induced hepatic dysfunction (G4): contrast-enhanced ultrasonogram of the patient. The 44th Ultrasound Conference of Doppler Imaging and New Technology. 15	-	61	M	Malignant tongue cancer	Nivolumab	T.Bil 1.3 mg/dL, D.Bil 1 mg/dL, AST 715 U/mL, ALT 725U/mL, LD 1146 U/mL, ALP 3407 U/mL, TP 6.2 mg/dL, ALB 2.6 mg/dL, Cr 0.5 mg/dL, PT 102%, PT-INR 0.99, CMVIgG 10.5 (+), CMVIgM 1.07 (+-), EBVanti-VCAIgG (+), EBVanti-VCAIgM (-), HBsAg (-), HBcAb (-), HCVAb (-)	Drug-induced hepatitis
Noda N, et al. Two cases of non-small cell lung cancer accompanied by nivolumab-induced adrenal insufficienccy. The 81st Autumn Lecture Conference of Kyushu Branch of THE JAPANESE RESPIRATORY SOCIETY, The Japanese Society for Tuberculosis, and Japan Society of Sarcoidosis and other Granulomatous Disorders. 12	-	69	W	Non-small cell lung cancer	Nivolumab	General malaise/inappetence	Adrenal cortical insufficiency
Noda N, et al. Two cases of non-small cell lung cancer accompanied by nivolumab-induced adrenal insufficienccy. The 81st Autumn Lecture Conference of Kyushu Branch of THE JAPANESE RESPIRATORY SOCIETY, The Japanese Society for Tuberculosis, and Japan Society of Sarcoidosis and other Granulomatous Disorders. 12	-	77	M	Non-small cell lung cancer	Nivolumab	Decreased food intake	Adrenal cortical insufficiency
Yamashita M, et al. A case of immune checkpoint inhibitor-induced central adrenal insufficiency without decreased blood ACTH . The Official Journal of Japanese Society of Laboratory Medicine. 2018.11;66:S:132	-	72	M	Malignant melanoma of unknown primary	Nivolumab	General malaise, appetite impaired, ACTH 65. 8 pg/mL, serum Na 125 mEq/L, consciousness clouding, ACTH in the 50 pg/mL range, cortisol 6.3 μg/L, cortisol free urine 18.3 μg/gCre	Central adrenal insufficiency
Hirano A, et al. A case of severe erythema multiforme which developed after administration of nivolumab for metastatic renal cell carcinoma. The 70th Annual Meeting of the West Branch of the Japanese Dermatological Association. O－5	-	81	M	Metastatic renal cell carcinoma	Nivolumab	Erythema/papule with itching, generalised erythema oedematous with itching, and swelling/erosion of lips	Erythema multiforme
Mashiko R, et al. A case of DPP-4 inhibitor-associated bullous pemphigoid that developed after administration of nivolumab. The 70th Annual Meeting of the Western Japan Division of Japanese Dermatological Association. O－14 (P－17)	-	86	M	Right lung adenocarcinoma	Nivolumab	Itchy skin, erythema oedematous and tense blister on the trunk and extremities, onset of multiple blisters on the palms and soles dominantly, a mixture of inflammatory skin eruption and non-inflammatory skin eruption, marked lymphopenia, anti-BP180 antibody 140.3 U/mL	DPP-4 inhibitor-associated bullous pemphigoid manifestation
Wada N, et al. Two cases of malignant melanoma in which mycophenolate mofetil (MMF) was used for liver disease caused by treatment drugs for melanoma. The 70th Annual Meeting of the Western Japan Division of Japanese Dermatological Association. P－112	-	32	W	BRAF mutation positive (Malignant melanoma)	Nivolumab	Increased AST and ALT	Liver disorder
Wada N, et al. Two cases of malignant melanoma in which mycophenolate mofetil (MMF) was used for liver disease caused by treatment drugs for melanoma. The 70th Annual Meeting of the Western Japan Division of Japanese Dermatological Association. P－112	-	49	M	BRAF mutation positive (Malignant melanoma)	Nivolumab/Ipilimumab combo	Increased AST and ALT	Liver disorder
Hirota N, et al. Stevens-Johnson syndrome caused by Opdivo. Journal of Environmental Dermatology and Cutaneous Allergology. 2018.11;2:1:176	-	64	W	Carcinoma of right external auditory canal	Nivolumab	Oral erosion and erythema on the forearm, infiltration on the trunk and extremities, touchable erythema, blister on the palms, erosion on the lips and buccal mucosa, bulbar conjunctiva hyperaemia, erosion on the labia minora	Stevens-Johnson syndrome
Tomizawa M, et al. A case of rheumatoid arthritis which developed during treatment with nivolumab for renal cell carcinoma. Acta Urologica Japonica. 64:10:397-401	-	66	M	Renal cell carcinoma	Nivolumab	Pain in bilateral finger joints and hand stiffness in the morning, eGFR <30 mL/min/1.73 m	Rheumatoid arthritis
Shimada Y, et al. Investigation into 2 cases of immune checkpoint inhibitor-associated myasthenia gravis. The 46th Annual Meeting of the Japanese Society of Clinical Immunology. P1－17	-	46	M	Advanced gastric carcinoma	Nivolumab	Sudden lower extremities weakness of, inappetence, proximal muscle-dominant muscular weakness, pain caused by pressure, CK 1463 U/L, consciousness disturbed	Myasthenia gravis
Shimada Y, et al. Investigation into 2 cases of immune checkpoint inhibitor-associated myasthenia gravis. The 46th Annual Meeting of the Japanese Society of Clinical Immunology. P1－17	-	63	M	Bladder cancer	Pembrolizumab	Eyelid ptosis, CK 3385 U/L	Myasthenia gravis
Miyataka K, et al. Two cases of type 1 diabetes mellitus which developed after administration of immune checkpoint inhibitors. The 62nd Annual Meeting of the Japan Diabetes Society (2019.5. 23-25). 2019.5;62:S-1:I-P-215	-	UNK	UNK	UNK	Nivolumab, Pembrolizumab, Ipilimumab	Thyroid function decreased, vomiting, diarrhoea, malaise, convulsion, consciousness disturbed, blood glucose 757 mg/dL, HbA1c 6.5%	Fulminant type 1 diabetes mellitus
Miyataka K, et al. Two cases of type 1 diabetes mellitus which developed after administration of immune checkpoint inhibitors. The 62nd Annual Meeting of the Japan Diabetes Society (2019.5. 23-25). 2019.5;62:S-1:I-P-215	-	UNK	UNK	UNK	Pembrolizumab	Thyroid function decreased, increased malaise, blood glucose 481 mg/dL, HbA1c 10.0%	Acute-onset type 1 diabetes mellitus
Yoshida J, et al. A case of spontaneously remitted grade 3 liver disease caused by nivolumab. The 129th Tokai Branch Regular Meeting of the Japanese Society of Gastroenterology. 67	-	75	M	Squamous cell carcinoma	Nivolumab	T-bil 0.3 mg/dL, AST 148 U/L, ALT 109 U/L, LDH 289 U/L, ALP 468 UL, IgG 1398 mg/dL, ZTT 8.1 U	Liver disorder
Haissagerre M, et al. Immunotherapy-induced hypothyroidism A report of melanoma treated by ipilimumab and nivolumab. Annales de biologie clinique. 76:3:326-328	29862971	44	W	Chest melanoma	Nivolumab/Ipilimumab combo	Painful thyroid gland swelling	Thyroiditis
Ikeda T, et al. Diffuse alveolar hemorrhage with pseudoprogression during nivolumab therapy in a patient with malignant melanoma. Thoracic Cancer. 9:11:1522-1524	30253076	41	W	Malignant melanoma of left thigh	Nivolumab	Sputum bloody and respiratory distress	Diffuse pulmonary alveolar haemorrhage
Panariello L, et al. Bullous pemphigoid and nivolumab: Dermatologic management to support and continue oncologic therapy. Eur. J. Cancer. 103:284-286	30268391	60	M	Non-metastatic non-small cell lung cancer	Nivolumab	Many large tense blisters, erythema with scattering vesicles associated with round erosion, inflammatory marker increased, eosinophilic leukocytosis and increased IgE	Bullous pemphigoid
Okawa S, et al. Two cases of rare immune-related adverse reaction (irAE) to immune checkpoint inhibitors. Japanese Journal of Lung Cancer. 2018.11; 58:6:P30-4	-	70	M	Squamous cell carcinoma of right hilum	Nivolumab	Malaise and anorexia, hyponatraemia, plasma cortisol below the measurement sensitivity, plasma ACTH also low.	Isolated ACTH deficiency
Okawa S, et al. Two cases of rare immune-related adverse reaction (irAE) to immune checkpoint inhibitors. Japanese Journal of Lung Cancer. 2018.11;58:6:P30-4	-	78	M	Lung squamous cell carcinoma of right lower lobe	Pembrolizumab	Rapid progression of anaemia, bilirubin increased, high fever, jaundice, LDH increased, ferritin increased	Haemophagocytic syndrome
Kawaguchi Y, et al. Investigation into 3 patients with adverse events caused by immune checkpoint inhibitors. Japanese Journal of Lung cancer. 2018.11;58:6:P63-2	-	47	M	Left upper lobe lung cancer (AdenocarcinomaTPS: 20%)	Nivolumab	Serum amylase increased to 2312 IU/L (AMY-S: 89.6%, AMY-P: 10.4%)	Sialoadenitis
Kawaguchi Y, et al. Investigation into 3 patients with adverse events caused by immune checkpoint inhibitors. Japanese Journal of Lung cancer. 2018.11;58:6:P63-2	-	81	M	Left upper lobe lung cancer (Squamous cell carcinoma TPS: 90%)	Pembrolizumab	Hyponatremia, decreased to 115 mEq/L, aggravation of respiratory condition triggered by aspiration	SIADH
Kawaguchi Y, et al. Investigation into 3 patients with adverse events caused by immune checkpoint inhibitors. Japanese Journal of Lung cancer. 2018.11;58:6:P63-2	-	76	M	Right lower lobe squamous cell carcinoma (Squamous cell carcinomaTPS：55%)	Nivolumab	Rapid aggravation of psoriasis vulgaris	Hypersensitivity pneumonitis
Murao K, et al. Two cases of lung adenocarcinoma, in which administration of immune checkpoint inhibitors caused crucial immune-related adverse events in the digestive system. Japanese Journal of Lung Cancer. 2018.11;58:6:P64－2	-	38	W	Lung adenocarcinoma	Nivolumab	Abdominal pain	Diffuse haemorrhagic gastroenteritis
Murao K, et al. Two cases of lung adenocarcinoma, in which administration of immune checkpoint inhibitors caused crucial immune-related adverse events in the digestive system. Japanese Journal of Lung Cancer. 2018.11;58:6:P64－2	-	60	M	Lung adenocarcinoma	Pembrolizumab	Jaundice, generalised itching sensation, biliary enzyme increased	Cholangitis sclerosing
Onishi R, et al. A case of lung adenocarcinoma accompanied by isolated ACTH deficiency during treatment with nivolumab. Japanese Journal of Lung Cancer. 2018.11;58:6:P64－7	-	82	M	Adenocarcinoma	Nivolumab	Appetite impaired, pyrexia, CRP increased, blood pressure decreased, depressed of consciousness, hyponatraemia	Isolated ACTH deficiency
Osaki M, et al. A case of anti-TIF 1-γ antibody-positive dermatomyositis which developed during treatment with nivolumab. The 109th Kansai Branch Conference of he Japan Lung Cancer Society. 51	-	64	M	Lung adenocarcinoma	Nivolumab	Erythema, fatiguability of upper and lower extremities, CK 6381 U/L	Dermatomyositis
Kurihara Y, et al. Two patients gastrointestinal mucosal disorder as an adverse event of immune checkpoint inhibitors. Japanese Journal of Lung Cancer. 2018.11;58:6:P65－3	-	64	M	Lung adenocarcinoma	Nivolumab	Stomatitis, pain on swallowing	Gastrointestinal disorder
Kawamura M, et al. A case of secondary sclerosing cholangitis which developed during treatment with nivolumab. Japanese Journal of Lung Cancer. 2018.11;58:6:P65－9	-	60s	M	Adenocarcinoma	Nivolumab	AST 61, ALT 80, ALP 1400, γ-GT 406	Cholangitis sclerosing
Kimura H, et al. Three cases of PD-1 inhibitor-induced pneumonitis which developed after discontinuation of administration. Japanese Journal of Lung cancer. 2018.11;58:6:P67－3	-	68	M	Squamous cell carcinoma of lung	Nivolumab	Pyrexia	Pneumonia
Nakamae K, et al. A case of lung cancer which was accompanied by bullous pemphigoid one and a half years after completion of treatment with nivolumab. Japanese Journal of . Lung Cancer. 2018.11;58:6:P67－4	-	58	M	Right upper lobe adenocarcinoma	Nivolumab	Blister, erythema on the whole body, extended blister, BP 180 antibody 230	Bullous pemphigoid
Takeda T, et al. A case of sensation disorder-dominant peripheral neuropathy during treatment with nivolumab. Japanese Journal of Lung Cancer. 2018.11; 58 : 6 : P82-11	-	71	M	Squamous cell carcinoma	Nivolumab	Numbness in both upper extremities , numbness/decreased sensation in both lower extremities, difficulty in walking	Peripheral neuropathy
Sato K, et al. A case of an acute onset of diabetes mellitus following diabetic ketoacidosis after administration of nivolumab. The 658th Kanto Regional Meeting of the Japanese Society of Internal Medicine [called off]. 2020.3;63	-	71	M	Gastric cancer	Nivolumab	Blood glucose 174 mg/dL, anorexia, thirst, excessive drinking, polyuria, weight decreased rapidly, blood glucose ≥800 mg/dL, HbA1c 10.4%, blood glucose 793 mg/dL, pH 7.150, urine ketone bodies 2+, 24-hour urinary C-peptide 3.21 μg/day, 24-hour urinary C-peptide 0.3 μg/day, early morning C-peptide <0.01 ng/mL	Diabetes mellitusKetoacidosis
Akifumi Tabei, et al. The Analysis of Renal Infiltrating Cells in Acute Tubulointerstitial Nephritis Induced by Anti-PD-1 Antibodies:A Case Report and Review of the Literature. Internal Medicine. 57:21:3135-3139	29877267	57	M	Lung adenocarcinoma	Nivolumab	Serum creatinine increased rapidly (0.80 mg/dL to 1.57 mg/dL)	Acute tubulointerstitial nephritis
Iwaki T, et al. A case of renal cancer, in which tumor regression of involved lymph nodes sustained after nivolumab discontinuation due to onset of interstitial pneumonia. The 4th Conference of Japan Society of Urologic Oncology（2018.10. 20-21）. 2018.1;96	-	77	M	Papillary renal cell carcinoma	Nivolumab	Pyrexia	Interstitial pneumonia
Yajima S, et al. Case report of drug-induced cystitis associated with nivolumab. The 4th Conference of Japan Society of Urologic Oncology（2018.10. 20-21）. 2018.1;102	-	47	M	Lung adenocarcinoma	Nivolumab	Haematuria, pollakiuria,micturition painful	Drug-induced cystitis
Mouri K, et al. A case of primary adrenal insufficiency which developed after administration of nivolumab. The 18th Hokuriku Branch Conference of the Japan Endocrine Society. 12	-	71	M	Left renal cancer	Nivolumab	Anorexia, general malaise, cortisol 0.10 μg/dL, ACTH 7.1 pg/mL	Adrenal insufficiency
Ishikawa H, et al. Investigation into 2 patients who experienced hypopituitarism-induced acute adrenal insufficiency development after the use of immune checkpoint inhibitors. The 82nd Annual Meeting of the Tokyo Division of Japanese Dermatological Association. 74	-	56	M	Malignant melanoma of right toe	Pembrolizumab	Malaise, ACTH and cortisol low	Adrenal insufficiency
Ishikawa H, et al. Investigation into 2 patients who experienced hypopituitarism-induced acute adrenal insufficiency development after the use of immune checkpoint inhibitors. The 82nd Annual Meeting of the Tokyo Division of Japanese Dermatological Association. 74	-	68	M	Malignant melanoma of upper jaw	Nivolumab	Pyrexia, malaise, ACTH and cortisol low	Adrenal insufficiency
Seki M, et al. Investigation into muscle pathological findings of inflammatory myopathy caused by anti-programmed cell death-1 (PD-1) antibodies. Neurological therapeutics. 2018.11;35:6:S259	-	63	W	Head and neck cancer	Nivolumab	Dropped head, dyslalia, proximal muscle weakness, muscle pain in the trunk and extremities, hyperCKemia (3021 IU/L)	Immune-mediated necrotising myopathy
Seki M, et al. Investigation into muscle pathological findings of inflammatory myopathy caused by anti-programmed cell death-1 (PD-1) antibodies. Neurological therapeutics. 2018.11;35:6:S259	-	73	M	Lung adenocarcinoma	Pembrolizumab	Muscle weakness lower limb, hyperCKemia (1643 IU/L)	Immune-mediated necrotising myopathy
Murayama T, et al. A case of lung adenocarcinoma in which antitumor effects continued after interruption of nivolumab due to nivolumab-induced rheumatic polymyalgia. Annals of The Japanese Respiratory Society. 7:6:394-398	-	71	M	Left upper lobe lung adenocarcinoma	Nivolumab	Mild erythema with itching sensation, white blood cell count 9,600/μL, C-reactive protein (CRP) 8.27 mg/dL, pain from both shoulders to the upper arms, stiffness, inappetence, low grade fever, difficulty in dressing and getting out of bed	Polymyalgia rheumatica
Zhao CY, et al. Anti-programmed cell death-1 therapy-associated bullous disorders: A systematic review of the literature. Melanoma Research. 28:6:491-501	30169429	69	M	Renal cell carcinoma	Nivolumab	Erythematous scaly plaque	Bullous eczema
Uchida N, et al. Nivolumab-induced severe acute kidney injury with a long latent phase in a patient with non-small-cell lung cancer: A case report. Clinical Case Reports. 6:11:2185-2188	30455917	71	M	Primary lung cancer	Nivolumab	Inappetence, serum creatinine increased, serum creatinine increased again, high urinary excretion of α1-microglobulin, vomiting, general malaise	Acute tubulointerstitial nephritis
Filetti M, et al. Resolution of remitting seronegative symmetrical synovitis with pitting edema (RS3PE) during Nivolumab therapy for non-small cell lung cancer: a case report. . Seminars in Arthritis and Rheumatism. 48:2:e17-e20	29402438	57	W	Lung adenocarcinoma	Nivolumab	Pyrexia, grade 3 inflammatory arthralgia in the hands and ankles, oedema	Remitting seronegative symmetric synovitis
Lopez AT, et al. A Case of Nivolumab-Induced Bullous Pemphigoid: Review of Dermatologic Toxicity Associated with Programmed Cell Death Protein-1/Programmed Death Ligand-1 Inhibitors and Recommendations for Diagnosis and Management. Oncologist. 23:10:1119-1126	30018132	72	W	Non-small cell lung cancer	Nivolumab	Generalised itching, new blister on the upper arms and lower extremities	Bullous pemphigoid
Matsuura M, et al. A case of concurrent drug-induced liver disease which became fulminant during treatment with nivolumab for post-surgery recurrence of gastric cancer. The 80th Annual Congress of the Japan Surgical Association(2018.11. 22-24). 2018.11;79: Supplemen:O-86-03	-	60s	M	Cancer of gastric body	Nivolumab	Queasy and appetite impaired, AST 719 IU/L, ALT 353 IU/L, T-Bil 3.4 mg/dL, AST 3270 IU/L, ALT 1512 IU/L, T-Bil 4.6 mg/dL	Drug-induced liver disorder
Matsuura M, et al. A case of concurrent drug-induced liver disease which became fulminant during treatment with nivolumab for post-surgery recurrence of gastric cancer. The 80th Annual Congress of the Japan Surgical Association(2018.11. 22-24). 2018.11;79: Supplemen:O-86-03	-	60s	M	Gastric cancer	Nivolumab	Pyrexia and epigastric pain, increased AST and ALT, biliary enzyme increased	Cholecystitis acute
Yoshikata K, et al. A case of onsets of diarrhea and colitis during treatment with nivolumab for lung adenocarcinoma. The 646th Kanto Regional Meeting of the Japanese Society of Internal Medicine. 53	-	59	M	Lung adenocarcinoma	Nivolumab	≥10 episodes of diarrhoea, severe abdominal pain, pyrexia in the 38 degrees centigrade range, presence of increased inflammatory reaction	Colitis
Kagoshima H, et al. Two patients with adrenal insufficiency attributable to nivolumab administration. The 70th General Meeting and Lecture Conference of the Japan Broncho-esophagological Society. 202	-	UNK	UNK	Oropharyngeal cancer	Nivolumab	Aggravation of general malaise, cortisol low	Primary hypoadrenalism
Ohnishi M, et al. A case of panuveitis with conditions of Vogt-Koyanagi-Harada disease which developed after ipilimumab administration. Ganka rinshou kiyou. 11:11:819-823	-	70	W	Malignant melanoma	Nivolumab, Ipilimumab	Increased lactate dehydrogenase (LDH), skin eruption, feelings of weakness, visual acuity reduced of both eyes	Uveitis
Habakabe S, et al. A case of drug intervention for nivolumab-induced development of adrenal disease. The 28th Annual Meeting of the Japanese Society of Pharmaceutical Health Care and Science(2018.11. 23-25). 2018.11;P0309-23-PM	-	76	M	Gastric cancer	Nivolumab	Inappetence/malaise, blood pressure 74/46 mmHg, ACTH <2.0, cortisol <0.05, weight decreased	Adrenal disorder
Hirata M, et al. A case of a patient under dialysis who presented with nivolumab-induced isolated ACTH deficiency. The 26th Hokuriku Kidney Disease and Hemodiafiltration Study Association. 10	-	70	M	Renal cancer	Nivolumab	Nausea, thirst, inappetence, blood pressure decreased to 60 mmHg	Isolated ACTH deficiency
Toyama S, et al. Two cases of severe hepatic dysfunction as an autonomous immune-related adverse reaction to immune checkpoint inhibitors. The 352nd Kanto Branch Regular Meeting of the Japanese Society of Gastroenterology. 35	-	82	M	Malignant melanoma	Nivolumab, Ipilimumab	Malaise and decreased food intake, consciousness state aggravated, skin colouring yellow, flapping tremor, AST 4643, ALT 3041, T-bil 5.29, PT% 17, NH3 349	Hepatitis fulminant
Toyama S, et al. Two cases of severe hepatic dysfunction as an autonomous immune-related adverse reaction to immune checkpoint inhibitors. The 352nd Kanto Branch Regular Meeting of the Japanese Society of Gastroenterology. 35	-	70	M	Urachal carcinoma	Pembrolizumab	AST 1460, ALT 1069, T-bil 4.65, PT% 35, NH3 138	Severe acute hepatitis
Maetani Y, et al. A case of suspected nivolumab-related Hashimoto's encephalopathy which completely responded to steroids for severe ataxia. The 105th Chugoku Shikoku Regional Meeting of JAPANESE SOCIETY OF NEUROLOGY. 47	-	68	M	Gastric cancer	Nivolumab	Dizziness on movement, difficulty in walking, ataxic movements involuntary of the hands, euthyroid, anti-TPO antibody positive and anti-Tg antibody positive	Cerebellar-type Hashimoto's encephalopathy
Nakayama T, et al. A case of suspected immune checkpoint inhibitor-related myocarditis during a period of time after treatment with nivolumab. The 41st Annual Meeting of the Cardiac Biopsy Conference. 2019.12;39	-	78	M	Lung adenocarcinoma	Nivolumab	Ventricular tachycardia shifted to pulseless followed by cardio-respiratory arrest, increased CKMB.	Fulminant lymphocytic myocarditis
Uehara H, et al. A case of interstitial pneumonia which developed during treatment with nivolumab. The 85th Okinawa Regional Meeting of Japanese Dermatological Association. 4	-	80	W	Malignant melanoma of rectum	Nivolumab	SpO2 95%, KL-6 589 U/mL	Drug-induced interstitial pneumonia
Fukaya K, et al. A case of nivolumab-induced decrease in ACTH secretion which was diagnosed based on anorexia shown during maintenance dialysis. The 119th Chugoku Regional Meeting of the Japanese Society of Internal Medicine. 143	-	51	M	Bilateral renal cell carcinoma	Nivolumab	Malaise, inappetence, weight decreased, cortisol low, ACTH <2.0 pg/mL, cortisol <0.20 μg/dL	ACTH hyposecretion
Tanaka H, et al. Experience and management of immune-related adverse events in treatment with nivolumab for advanced recurrent gastric cancer. The 32nd Annual Meeting of the Japan Society for Biological Therapy. 2019.11;PD－2	-	UNK	UNK	Advanced recurrent gastric cancer	Nivolumab	Sugar blood increased	Type 1 diabetes mellitus
Tanaka H, et al. Experience and management of immune-related adverse events in treatment with nivolumab for advanced recurrent gastric cancer. The 32nd Annual Meeting of the Japan Society for Biological Therapy. 2019.11;PD－2	-	UNK	UNK	Advanced recurrent gastric cancer	Nivolumab	Increased TSH, malaise and low grade fever	Adrenal insufficiency
Urakabe K, et al. A case of nivolumab-associated cholangitis which was suspected during treatment for non-small cell lung cancer. Acta Hepatologica Japonica. 2018.12;59:S3:A990	-	61	M	Squamous cell carcinoma of right lung	Nivolumab	Abdominal pain upper, hepatobiliary enzyme increased with increased inflammatory reaction	Cholangitis
Mitsui H, et al. A case of nivolumab-induced lichen planus. The 384th Regular Meeting of Miyagi Regional Conference of Japanese Dermatological Association. 9	-	71	M	Lung cancer	Nivolumab	Skin eruption, nodule with keratinization	Lichen planus
Nozaki H, et al. A case of nivolumab-induced toxic epidermal necrosis in a patient under hemodialysis. The 416th Hokkaido Regional Meeting of Japanese Dermatological Association. 2	-	68	M	Adenocarcinoma of unknown primary	Nivolumab	Pyrexia and patchy erythema on the whole body	Toxic epidermal necrosis
Aoki Y, et al. A case of bullous pemphigoid which developed during treatment with nivolumab. The 470th Osaka Regional Meeting of Japanese Dermatological Association. 9	-	76	W	Melanoma	Nivolumab	Blister	Bullous pemphigoid
Shirouzu T, et al. A case of myasthenia gravis and myositis which developed during treatment with nivoluamab. The 75th Oita Regional Meeting of the Japanese Urological Association. 11	-	73	M	Right renal cancer	Nivolumab	Difficulty in body movement, abnormally high CK at 32480 U/L, anuria, blood pressure decreased	Myasthenia gravis/myositis
Kohara A, et al. A case of psoriasis-like rash which developed during treatment with nivolumab for squamous cell lung cancer. The Japanese Journal of Dermatology. 2018.9;128:12:2682	-	75	W	Squamous cell carcinoma of lung	Nivolumab	Keratotic erythema	Psoriasis
Zehou O, et al. Ipilimumab for the treatment of advanced melanoma in six kidney transplant patients. American Journal of Transplantation. 18:12:3065-3071	30107088	74	M	BRAF wild type NRAS mutant positive melanoma	Nivolumab, Ipilimumab	Pyrexia, dyspnoea, diarrhoea, respiratory distress	Escherichia sepsis from kidney grafting
Burotto M, et al. Viable Pregnancy in a patient with metastatic melanoma treated with double checkpoint immunotherapy. Seminars in Oncology. 45:3:164-169	30262400	34	W	Melanoma	Nivolumab/Ipilimumab combo	Left thoracic pain, pyrexia, asthenia, odynophagia, pruritus, jaundice, and choluria	Autoimmune hepatitis
Hadi AJ, et al. 2 Fast 2 Furious: A pitfall in immunecheckpoint blockade?. (Abstract Number: POS-29). BJU International. 122:Supplement 4:20	-	56	M	Renal cell carcinoma	Nivolumab	Pain in the left chest wall and left arm with mild weakness and numbness in the fingers, progressive weakness and aggravation of pain in the left arm	hyper-progression
Valecha G, et al. Immunotherapy-induced autoimmune hypophysitis. Journal of Oncology Pharmacy Practice. 25:1:217-220	-	58	W	Small cell lung cancer limited stage	Nivolumab/Ipilimumab combo	Nausea, vomiting, headache, and oral intake reduced	Hypophysitis
Comito RR, et al. Nivolumab-induced aplastic anemia: A case report and literature review. Journal of Oncology Pharmacy Practice. 25:1:221-225	28825374	57	W	Necrotic metastatic glioblastoma multiforme	Nivolumab	Pyrexia, intermittent headache, neutropenic fever, persistent pancytopenia, hyponatraemia, Moraxella catarrhalis bacteraemia, liver function test (LFT) increased	Aplastic anaemia
Okawa Y, et al. Two cases of hypopituitarism which developed during treatment with nivolumab. Folia endocrinologica Japonica. 2018.2;94:S-HPT:54-56	-	53	M	Primary malignant melanoma of left lower leg	Nivolumab	Malaise, myalgia, TSH 5.14 AIU/mL, ACTH 6.5 pg/mL, cortisol 0.4 kg/dL, eosinophil fraction increased and CRP increased, myogenic enzyme increased, free cortisol in urine also below assay sensitivity	Hypopituitarism (isolated ACTH disorder)
Okawa Y, et al. Two cases of hypopituitarism which developed during treatment with nivolumab. Folia endocrinologica Japonica. 2018.2;94:S-HPT:54-56	-	72	M	Malignant melanoma of unknown primary	Nivolumab	General malaise, appetite impaired, serum sodium 125 mEq/L, consciousness clouding, cortisol 6.3 g/d, basal ACTH in the 50 pg/mL range, hyponatraemia and mild CRP increased, cortisol 6.3 μg/dL, ACTH 58.1 pg/mL, and cortisol free urine 18.3 kg/gCre	Hypopituitarism (big-ACTH production pattern)
Noguchi S, et al. A patient with brachial plexus infiltration syndrome for whom concomitant nerve block allowed continued radiotherapy. Pain Clinic. 39:10:1349-1352	-	72	M	Large cell lung cancer	Nivolumab	Pain in the right back and upper extremities, spontaneous pain in the right upper extremity at rest (numerical rating scale: 4-5), pain with movement when lifting the right upper extremity (NRS 8), allodynia in the right scapula region, shooting pain, numbness symptom mainly from the forearm to fingers, nocturnal insomnia	Brachial plexus infiltration syndrome
Lindner AK, et al. Immune-related lichenoid mucocutaneous erosions during anti-PD-1 immunotherapy in metastatic renal cell carcinoma - A case report. Urology Case Reports. 23:1-2	30505683	74	M	Clear cell renal cell carcinoma	Nivolumab	Painful lesions on the trunk and oral mucosa, rash consisting of erythematous papule on the oral cavity and skin, and widespread severe itching	Immune bullous lichen planus
Akella P, et al. Anti PD-1 immunotherapy related interstitial lung disease presenting as respiratory failure - A review with case series. Respiratory Medicine Case Reports. 26:17-22	30456167	80	W	Non-small cell lung cancer	Nivolumab	Aggravation of shortness of breath	Interstitial pneumonitis
Akella P, et al. Anti PD-1 immunotherapy related interstitial lung disease presenting as respiratory failure - A review with case series. Respiratory Medicine Case Reports. 26:17-22	30456167	77	M	Metastatic oesophageal adenocarcinoma	Nivolumab	Aggravation of shortness of breath and cough	Acute interstitial pneumonitis
Burke M, et al. A case of severe encephalitis while on PD-1 immunotherapy for recurrent clear cell ovarian cancer. Gynecologic Oncology Reports. 24:51-53	29915799	64	W	Recurrent advanced clear cell ovarian cancer	Nivolumab	Staring at a wall, unresponsive to call, body temperature of 104 to 105 degrees Fahrenheit, high fever, glutamic acid decarboxylase 65 (GAD 65)	Immune-related encephalitis
Dehghani L, et al. Autoimmune pancreatitis after nivolumab anti-programmed death receptor-1 treatment. European Journal of Cancer. 104:243-246	30454710	63	M	BRAF wild-type stage IIIc melanoma	Nivolumab	Fasting blood glucose 11 mmol/L, glycated haemoglobin 78 mmol/L, blood lipase 3 times higher than the normal value, stool elastase -1 58 μg/g, weight gradually decreased by 12 kg, a large amount of diarrhoea, liver function test increased to 10 times higher than the normal values	Pancreatitis-related diabetes mellitus
Lee SY, et al. A man with recurrent hypovolemic shock on anti-programmed cell death protein 1 treatment: Immune-related protein-losing enteropathy. European Journal of Cancer. 104:104-107	30342309	65	M	Squamous cell carcinoma of maxillary sinus	Nivolumab	Hypovolaemic shock, dyspnoea, weakness generalised worsened	Immune protein-losing enteropathy
Lakhmiri M, et al. Nivolumab-induced alopecia areata: A reversible factor of good prognosis?. JAAD Case Reports. 4:8:761-765	30246120	29	W	Melanoma, Lung cancer	Nivolumab	Vitiligo, hair loss	Alopecia areata
Kato R, et al. Nivolumab-Induced Hemophilia A Presenting as Gastric Ulcer Bleeding in a Patient With NSCLC. Journal of Thoracic Oncology. 13:12:e239-e241	30017828	68	M	Squamous cell carcinoma of lung	Nivolumab	Melaena and anaemia	Acquired haemophiliaA
Kang A, et al. Nivolumab-induced systemic vasculitis. JAAD Case Reports. 4:6:606-608	30003129	62	M	Squamous cell carcinoma of right maxillary sinus	Nivolumab	Abdominal pain, nausea, response, diarrhoea, rash	Systemic vasculitis
Gorospe L, et al. Nivolumab-induced pneumonitis complicated by cyst formation. Lung Cancer. 122:258-259	29914770	60	W	Lung adenocarcinoma	Nivolumab	Respiratory distress	Pneumonitis
Takahashi N, et al. Goodpasture's disease in a patient with advanced lung cancer treated with nivolumab: An autopsy case report. Lung Cancer. 122:22-24	30032835	74	M	Lung adenocarcinoma recurrent	Nivolumab	Serum creatinine increased (1.98 mg/dL), frank haematuria, proteinuria (7.0 g/gCr), pulmonary alveolar haemorrhage	Goodpasture's disease
Yamaguchi S, et al. Late-Onset Fulminant Myocarditis With Immune Checkpoint Inhibitor Nivolumab. Canadian Journal of Cardiology. 34:6:812. e1-e1	29801747	60	M	Melanoma	Nivolumab	Fatigue and pyrexia, left ventricular ejection fraction (LVEF) 70%, interstitial oedema	Fulminant myocarditis
Lee S, et al. Rapid-onset diabetic ketoacidosis secondary to nivolumab therapy. Endocrinology, Diabetes and Metabolism Case Reports. 2018:1:18-0021	29732161	67	M	Non-small cell lung cancer	Nivolumab	Hyperglycaemia, C-peptide undetectable, glutamic acid decarboxylase (GAD) antibody positive	Diabetic ketoacidosis
Biolo G, et al. Linear bullous lichen planus associated with nivolumab. Clinical and Experimental Dermatology. 44:1:67-68	29920744	77	M	Diffuse metastatic cancer	Nivolumab	Skin eruption, severe itching, pain, purple papule, tense blister lesion, large skin erosion	Linear bullous lichen planus
Uchida N, et al. Nivolumab-induced severe acute kidney injury with a long latent phase in a patient with nonsmall cell lung cancer: A case report. (Abstract Number: AP241). Respirology. 23:Supplement 2:177-178	30455917	71	M	Lung adenocarcinoma	Nivolumab	Serum creatinine 4.61 mg/dL, serum creatinine 8.05 mg/dL	Tubulointerstitial nephritis
Satoh T, et al. Drug and thyroid function: Association with immune checkpoint inhibitors. Journal of the Japan Thyroid Association(Web). 9:1:16-21	-	60s	M	UNK	Nivolumab	Diarrhoea, palpitations, and tremor finger	Destructive thyroiditis
Kishitani Y, et al. A case of Hashimoto's disease which involved transient thyrotoxicosis after nivolumab administration for malignant melanoma. Folia endocrinologica Japonica. 91:Suppl. Branch:237	-	59	W	Malignant melanoma of anal region	Nivolumab	Neck swelling, TSH 0.26 μIU/mL, f-T3 4.26 pg/mL, f-T4 1.43 ng/dL, TSH 0.02 μIU/mL, f-T3 6.77 pg/mL, f-T4 2.04 ng/dL	Silent thyroiditis
Funayama Y, et al. A patient with Hodgkin's lymphoma complicated with organizing pneumonia during nivolumab therapy. The 215th Tohoku Regional Meeting of the Japanese Society of Internal Medicine. (2018.9. 22). 2018.9;30:3:37	-	40	W	Hodgkin's lymphoma	Nivolumab	Upper respiratory tract inflammation symptoms, cough aggravated, chest pain, pyrexia.	Idiopathic interstitial pneumonia
Kamata M, et al. A case of autoimmune hemolytic anemia which developed during treatment with nivolumab. The 215th Tohoku Regional Meeting of the Japanese Society of Internal Medicine. (2018.9. 22). 2018.9;30:3:38	-	73	M	Right lung adenocarcinoma	Nivolumab	Progression of anaemia, Hb 6.6 g/dL (MCV 102.9 fL), reticulocyte count increased, indirect-type dominant bilirubin increased, LDH increased, haptoglobin decreased	Autoimmune haemolytic anaemia
Nioka K, et al. A case of Stevens-Johnson syndrome which developed after nivolumab administration. The 63rd Congress of the Japanese Society of Oral and Maxillofacial Surgeons (2018.11. 2-4). 2018.11;64:Congress Special:O42-2	-	52	W	Moderately differentiated squamous cell carcinoma of right tongue	Nivolumab	Diffuse swelling face, redness of eyelid conjunctiva, visual acuity reduced, multiple stomatitis	Stevens-Johnson syndrome
Fujii S, et al. A case of renal cell carcinoma which involved serious renal and gastrointestinal dysfunction during treatment with nivolumab. The 164th Hiroshima Regional Conference of the Japanese Urological Association. 9	-	56	M	Left renal cancer	Nivolumab	Diarrhoea, inappetence and aggravation of diarrhoea, oedema	Protein-losing gastroenteropathy
Nomura H, et al. A case of malignant melanoma complicated with polymyositis which was treated with immune checkpoint inhibitors. The Nishinihon Journal of Dermatology. 2019;81:5:396-400	-	61	M	Malignant melanoma	Nivolumab	Myogenic enzyme increased and fatiguability	Aggravated polymyositis
Kakuwa T, et al. A case of nivolumab-induced irradiation pneumonitis which developed 4 years after palliative irradiation for lung squamous cell carcinoma. The 183rd Kanto Branch Conference of the Japan Lung Cancer Society. 10	-	74	M	Squamous cell carcinoma of lung	Nivolumab	Malaise	Recall phenomenon of radiation pneumonitis
Matsuyama R, et al. Two patients with non-small cell lung cancer accompanied by immune checkpoint inhibitor-induced acute interstitial nephritis. The 183rd Kanto Branch Conference of the Japan Lung Cancer Society. 11	-	72	M	Lung adenocarcinoma	Nivolumab	Cre 1.5mg/dL	Nephritis interstitial acute
Matsuyama R, et al. Two patients with non-small cell lung cancer accompanied by immune checkpoint inhibitor-induced acute interstitial nephritis. The 183rd Kanto Branch Conference of the Japan Lung Cancer Society. 11	-	69	M	Non-small cell lung cancer	Pembrolizumab	Cre 2.0mg/dL	Nephritis interstitial acute
Sakai T, et al. A case of pleomorphic lung cancer which was aggravated after nivolumab discontinuation due to toxicity and responded to restarted nivolumab. The 183rd Kanto Branch Conference of the Japan Lung Cancer Society. 30	-	57	M	Polymorphic carcinoma	Nivolumab	Fatiguability, ACTH and cortisol low	Hypopituitarism
Nagashima K, et al. Four cases of immune checkpoint inhibitor-associated colitis. The 9th Conference of Japanese Society for Inflammatory Bowel Disease. 164	-	60s	W	Malignant melanoma of left choroid	Nivolumab, Ipilimumab	Abdominal pain, inappetence, diarrhoea	Colitis
Nagashima K, et al. Four cases of immune checkpoint inhibitor-associated colitis. The 9th Conference of Japanese Society for Inflammatory Bowel Disease. 164	-	60s	W	Malignant melanoma of left hallux	Nivolumab, Ipilimumab	Occult blood positive	Colitis
Nagashima K, et al. Four cases of immune checkpoint inhibitor-associated colitis. The 9th Conference of Japanese Society for Inflammatory Bowel Disease. 164	-	50s	W	Right renal cancer	Nivolumab	Diarrhoea	Colitis
Nagashima K, et al. Four cases of immune checkpoint inhibitor-associated colitis. The 9th Conference of Japanese Society for Inflammatory Bowel Disease. 164	-	70s	M	Carcinoma of unknown primary	Nivolumab	Diarrhoea, queasy, difficulty in eating	Colitis
Kikuchi H, et al. A case of nivolumab-associated enterocolitis which relapsed after achievement of mucosal healing. The 9th Conference of Japanese Society for Inflammatory Bowel Disease. 170	-	50s	M	Bladder cancer	Nivolumab	Diarrhoea haemorrhagic, fecal immunochemical test (FIT) increased, faeces soft	Enterocolitis
Onuma N, et al. A patient with a complication of akathisia and myoclonus which occurred during treatment for lung cancer. The 72nd Annual Meeting of Japanese Society of National Medical Services. 542	-	60s	M	Lung adenocarcinoma	Nivolumab	Feeling excitement, feeling irritated, feeling queasy and feeling irritated, difficulty in keeping rest, inability to stop excited words, occurrence of an action of simultaneously and suddenly moving both feet forward	Akathisia
Kawaguchi Y, et al. A case of Hodgkin's lymphoma in which chronic graft versus host disease was aggravated during treatment with nivolumab for its recurrence after allogeneic bone marrow transplantation. The 72nd Annual Meeting of Japanese Society of National Medical Services. 1742	-	24	W	Hodgkin's lymphoma	Nivolumab	Aggravation of stomatitis, dry eye, exertional shortness of breath	Exacerbation of chronic GVHD
Monge C, et al. Myocarditis in a patient treated with Nivolumab and PROSTVAC: A case report. Journal for ImmunoTherapy of Cancer. 6:1:150	30563577	79	M	Castration-resistant prostate cancer	Nivolumab	Vision blurred, upper back pain, upper back stiffness, trapezius muscle tenderness, decreased power of movement, arrhythmia, creatinine kinase (CK) 3200 U/L (normal value: 39-308 U/L), CK-MB 65.7 μg/L (normal value: 0-7.6 μg/L), troponin I 0.209 ng/mL (normal value: 0-0.056 ng/mL)	Myocarditis
Rota E, et al. Concomitant myasthenia gravis, myositis, myocarditis and polyneuropathy, induced by immune-checkpoint inhibitors: A life-threatening continuum of neuromuscular and cardiac toxicity. Clinical Neurophysiology. 130:1:e11	30533536	71	M	Renal cancer	Nivolumab	Gait inability due to onset of dropped head and lower extremities weakness of, voluntary activity, and hyperCKemia	Necrotising myopathy
Dimitriou F, et al. Cytokine Release Syndrome during Sequential Treatment with Immune Checkpoint Inhibitors and Kinase Inhibitors for Metastatic Melanoma. Journal of Immunotherapy. 42:1:29-32	29939877	48	W	BRAF V600 E mutation positive melanoma	Nivolumab	Pyrexia >39 degrees centigrade, chills, tachycardia (111 bpm) and hypotension (88/44 mmHg), pyrexia >39 degrees centigrade, tachycardia (126 bpm) and leukopenia (1.64 G/L, N = 3.0-9.6 G/L), oral erosive mucositis, dramatic increase in blood cytokine s, pyrexia >39 degrees centigrade, tachycardia (128 bpm), bullae and erosive stomatitis	Cytokine release syndrome
Horio T, et al. A case of gastric cancer in which Sjogren's syndrome developed after administration of nivolumab. The 112nd Kyushu Branch Regular Meeting of THE JAPANESE SOCIETY OF GASTROENTEROLOGY, The 106th Kyushu Branch Regular Meeting of the Japan Gastroenterological Endoscopy Society. 134	-	60	M	Advanced gastric carcinoma	Nivolumab	Thirst, marked dryness in the oral cavity, dehydration, salivary hyposecretion, lacrimation reduced	Sjogren's syndrome
Shimoda M, et al. A case of immune checkpoint inhibitor-induced enteritis complicated with cytomegalovirus infection. The 112nd Kyushu Branch Regular Meeting of THE JAPANESE SOCIETY OF GASTROENTEROLOGY, The 106th Kyushu Branch Regular Meeting of the Japan Gastroenterological Endoscopy Society. 139	-	70	M	Melanoma of nasal cavity	Nivolumab, Ipilimumab	Abdominal pain, diarrhoea, bloody stool	Enterocolitis
Obata S, et al. A case of binocular uveitis which developed after administration of nivolumab. Ophthalmology. 2018.6;60:13:1634	-	63	W	Metastatic malignant melanoma	Nivolumab	Visual acuity reduced	Uveitis
Horisberger A, et al. A severe case of refractory esophageal stenosis induced by nivolumab and responding to tocilizumab therapy. Journal for ImmunoTherapy of Cancer. 6:1:156	30587227	67	M	Lung adenocarcinoma	Nivolumab	Fatigue, dysphagia, weight decreased rapidly	Autoimmune mucositis/oesophagitis
Van Gogh E, et al. A new cause of pancreatitis. (Abstract Number: 0035). Acta Clinica Belgica: International Journal of Clinical and Laboratory Medicine. 73:Supplement 2:30-31	-	53	M	Uveal melanoma	Nivolumab/Ipilimumab combo	Acute epigastric pain, nausea, serum lipase increased (7270 U/L)	Acute autoimmune pancreatitis
Thapa B, et al. Nivolumab-Associated Guillain-Barre Syndrome in a Patient With Non-Small-Cell Lung Cancer. Am. J. Ther. 25:6:E761-E763	29889678	60	M	Adenocarcinoma	Nivolumab	Weakness of limbs, decreased power of movement	Neurotoxicity
Jinnai S, et al. Dealing with dermopathy. Cancer immunotherapy. Cancer immunotherapy2:2:110-114	-	60s	M	Primary malignant melanoma on left sole of foot	Nivolumab	Rash, hyperaemia, increased inflammatory reaction to 6.5, liquid degeneration, cell vacuolisation, local blistering, and eosinophils were also slightly observed.	Major erythema multiforme
Niitsu K, et al. Patients with successful outcome provided by measures against immune-related adverse events (irAEs) taken by a countermeasure team led by a pharmaceutical department (the 2nd report). The Japanese journal of quality and safety in healthcare. 2018.11;13:S:441	-	UNK	UNK	Left cystic renal cell carcinoma	Nivolumab	TSH 66.9, FT4 0.3, FT3 1.53	Hypothyroidism
Hikichi M, et al. A case of drug-induced interstitial pneumonia caused by nivolumab. Acta Urologica Japonica. 2018.3;64:12:521-1	-	54	M	Left renal cancer	Nivolumab	Cough aggravated, SP-D and KL6 decreased, KL6 was high.	Drug-induced interstitial pneumonia
Horie K, et al. A case of nivolumab-induced hypopituitarism. Acta Urologica Japonica. 2018.3;64:12:521-2	-	70	M	Right collecting duct carcinoma	Nivolumab	Malaise, pyrexia	Isolated ACTH deficiency
Kobayashi I, et al. A case of adrenocortical insufficiency which developed during treatment with nivolumab. Acta Urologica Japonica. 2018.3;64:12:521-3	-	76	M	Metastatic renal cell carcinoma	Nivolumab	Vomiting, malaise, hyponatremia	Hypoadrenocorticism
Kawashima H, et al. Lichenoid Drug Eruption Induced by Nivolumab. The Nishinihon Journal of Dermatology. 2018.5;80:6:561	-	64	W	Lung adenocarcinoma	Nivolumab	Erythema, pain on swallowing, difficulty in eating	Drug eruption lichen planus-like
Cho M, et al. Scleroderma-like syndrome associated with nivolumab treatment in malignant melanoma. Journal of Dermatology. 46:1:e43-e44	29863795	70s	M	Malignant melanoma	Nivolumab	Leukoderma, tingling sensation and skin tightness, difficulty in bending fingers, oedema	Scleroderma
Chang VA, et al. Infliximab for treatment-refractory transverse myelitis following immune therapy and radiation. Journal for ImmunoTherapy of Cancer. 6:1:153	30577851	Late 60s	M	Melanoma	Nivolumab/Ipilimumab combo	Numbness, tingling sensation	Myelitis transverse
TSUKIZAWA Y, et al. Refractory hypotension due to Nivolumab-induced adrenal insufficiency. Nagoya Journal of Medical Science (Web). 80:2:285-288	29915446	52	M	Non-small cell lung cancer	Nivolumab	Fatigue and diarrhoea lasting for 7 days, serum cortisol and ACTH	Adrenal insufficiency
Minemura H, et al. A case of polymyositis which developed immediately after administration of nivolumab. The 57th Tohoku Branch Conference of the Japan Lung Cancer Society(2018.7. 28). 2018.7;58:5:18	-	64	M	Primary lung adenocarcinoma	Nivolumab	Muscle weakness lower limb, bilateral coxalgia, knee pain, general malaise, markedly high CK (11882U/L)	Polymyositis
Otsuki T, et al. A case of lung squamous cell carcinoma complicated with nivolumab-induced immune thrombocytopenia. The 108th Kansai Branch Conference of the Japan Lung Cancer Society(2018.6. 30). 2018.6;58:5:65	-	80	M	Squamous cell carcinoma of lung	Nivolumab	Platelets decreased	Immune thrombocytopenia
Tai T, et al. A case report of a patient with progressive renal cell carcinoma who experienced the onset of myocarditis caused by concomitant therapy with nivolumab and ipilimumab in our hospital. 2020 Conference of Japanese Society of Pharmaceutical Oncology (2020.3. 21-22). 2020.3;P-210	-	70s	M	Left renal cell carcinoma	Nivolumab/Ipilimumab combo	ST elevated, CPK 666 U/L, CK 1443 U/L, AST 159 U/L, LDH 946 U/L, NT-proBNP 28201 pg/mL, cardiac troponin i 100680 pg/mL	Myocardial irAE (myocarditis)
Shimada D, et al. A case of autoimmune hemolytic anemia as an immune-related adverse event which developed after ICI administration. The 57th Tohoku Branch Conference of the Japan Lung Cancer Society(2018.7. 28). 2018.7;58:5:19-404	-	73	M	Lung adenocarcinoma	Nivolumab	Anaemia, indirect bilirubin value increased, jaundice, reticulocytes increased, bone marrow erythrocytes increased	Autoimmune haemolytic anaemia
Usui R, et al. A case of isolated ACTH deficiency-induced secondary hypoadrenocorticism which developed after administration of nivolumab. The 182nd Kanto Branch Conference of the Japan Lung Cancer Society(2018.7. 7). 2018.7;58:5:391	-	64	M	Lung large cell neuroendocrine carcinoma	Nivolumab	Hyponatraemia, general malaise, fatiguability, inappetence, hypoglycaemia	Secondary hypoadrenocorticism
Ishida T, et al. A case of nivolumab-induced development of interstitial pneumonia in a patient with malignant melanoma. (TOYAMA PREFECTURAL CENTRAL HOSPITAL Cancer Board 2017. 5. 15). The Medical journal of Toyama Prefectural Central Hospital. 41:3-4:121-127	-	80	M	Malignant melanoma	Nivolumab	Cough, respiratory discomfort	Interstitial pneumonia
Oikado K, et al. Diagnostic imaging of drug-induced lung injury—mainly immune checkpoint inhibitors―. Japanese Journal of Imaging Diagnosis. 38:13:1267-1274	-	70s	M	Right upper lobe lung adenocarcinoma	Nivolumab	Dyspnoea	Drug-induced lung disorder
Kimura E, et al. A case of a patient who was referred to us as a patient with cachexia-induced malaise and anorexia in the terminal phase of cancer in order to receive terminal care. The patient, however, received a diagnosis of isolated ACTH deficiency and treatment for it, and finally allowed to go home. The 1st Kyushu Branch Conference of Japanese Society for Palliative Medicine. 44	-	78	M	Gastric cancer	Nivolumab	Queasy, malaise, serum cortisol decreased to 1.0 μg/dL (below the detection )	Isolated ACTH deficiency
Kondo M, et al. A case of RS3PE syndrome which developed after nivolumab administration for gastric cancer. The 324th Kyushu Regional Meeting of the Japanese Society of Internal Medicine. 97	-	73	M	Advanced gastric carcinoma	Nivolumab	CEA and CA19-9 decreased, right shoulder pain, oedema, oedema aggravated, erythema, arthralgia	RS3PE syndrome
Kawashima H, et al. Drug eruption and drug use disorder: A case of Lichenoid Drug Eruption caused by nivolumab. Rinsho derma. 61:1:17-21	-	64	W	Lung adenocarcinoma	Nivolumab	Erythema, pain during walking, skin eruption/intraoral lesions/odynophagia, difficulty in food intake	Drug eruption lichen planus-like
Terai S, et al. Drug eruption and drug use disorder: A case of lichenoid tissue reaction shown during treatment of lung adenocarcinoma with an anti-PD-1 antibody (nivolumab). Rinsho derma. 61:1:22-25	-	70	M	Lung adenocarcinoma	Nivolumab	Erythema, skin eruption	Lichenoid tissue reaction
Wang W, et al. Recurrent grade 4 panuveitis with serous retinal detachment related to nivolumab treatment in a patient with metastatic renal cell carcinoma. Cancer Immunology, Immunotherapy. 68:1:85-95	30311026	64	W	Renal cell carcinoma	Nivolumab	Redness in right eye, floaters, visual acuity decreased suddenly to 20/500 right and 20/400 left	Uveitis
Kenji Nakamura, et al. Radiation recall pneumonitis induced by nivolumab in a patient with renal cell carcinoma. IJU Case Reports. 2:1:30-33	32743367	69	W	Clear cell renal cell carcinoma	Nivolumab	Dyspnoea, cough, pyrexia	Pneumonitis
Kikuchi R, et al. A case of Vogt-Koyanagi-Harada disease-like uveitis which developed after treatment with nivolumab for recurrent hypopharyngeal cancer. The 57th General Conference of Japanese Retina and Vitreous Society (2018.12. 7-9). 2018.12;124	-	69	M	Recurrent hypopharyngeal cancer	Nivolumab	Visual acuity reduced, tinnitus, headache, keratic precipitates	Harada's disease-like panuveitis
Echigo T, et al. A case of bullous pemphigoid which developed during treatment with nivolumab. The 45th Hokuriku Allergy Study Meeting. 1	-	67	M	Gastrooesophageal junction cancer	Nivolumab	Tense blisters with itching on trunk and extremities, erythema	Bullous pemphigoid
Kojima C, et al. A case of delirium development caused by nivolumab-induced hypopituitarism and secondary hypoadrenocorticism. The 177th Conference of the Tokai Psychiatry and Neurology Society. 15	-	70s	M	Lung cancer	Nivolumab	General malaise, appetite impaired, hallucination, delusion, cortisol decreased	Pituitary activity decreased and secondary hypoadrenalism
Ishii J, et al. Two patients in whom adverse event exacerbation was avoided owing to an established cooperative medical system for prevention of immune-related adverse events. The 40th Kinki Conference of Japanese Society of Hospital Pharmacists. O－058	-	77	M	Gastric cancer	Nivolumab	Redness, swelling	Cheilitis granulomatosa
Ishii J, et al. Two patients in whom adverse event exacerbation was avoided owing to an established cooperative medical system for prevention of immune-related adverse events. The 40th Kinki Conference of Japanese Society of Hospital Pharmacists. O－058	-	59	M	Right subaural tumour	Nivolumab	Respiratory discomfort, cough	Pleural effusion
Inada A, et al. A patient with early nivolumab-induced adrenal insufficiency found in a pharmacist outpatient service. The 40th Kinki Conference of Japanese Society of Hospital Pharmacists. P1－038	-	61	W	Non-small cell lung adenocarcinoma	Nivolumab	Blood pressure low, ACTH/cortisol measured. Both ACTH/cortisolbelow reference range	Isolated ACTH deficiency
Kuo JR, et al. Severe Diarrhea in the Setting of Immune Checkpoint Inhibitors. Case Reports in Gastroenterology. 12:3:704-708	30631256	74	M	Squamous cell carcinoma of lung	Nivolumab	Diarrhoea, large-volume of stools watery	Colitis microscopic
Tanios GE, et al. Autoimmune hemolytic anemia associated with the use of immune checkpoint inhibitors for cancer: 68 cases from the Food and Drug Administration database and review. European Journal of Haematology. 102:2:157-162	30347480	52	M	Lung adenocarcinoma	Nivolumab	Dizziness, weakness, shortness of breath increased, dark urine, sinus tachycardia at 130/min, severe anaemia with haemoglobin at 5.9 g/dL, total bilirubin increased (3.4 mg/dL), lactate dehydrogenase increased (383 U/L), haemoglobin decreased to 3 g/dL	Warm type autoimmune haemolytic anaemia
Ono K, et al. . gamma. delta. T cell clonal proliferation early after PD-1 blockade. Annals of Hematology. 98:1:219-220	29946908	73	M	Mixed cell type classical Hodgkin's lymphoma	Nivolumab	Pyrexia, generalised fatigue, bleeding tendency, serum lactate dehydrogenase (12,313 IU/L), serum ferritin (266,800 μg/L), pancytopenia	Haemophagocytic lymphohistiocytosis
Imanari K, et al. A case of colitis which developed after concomitant use of ipilimumab and nivolumab. Journal of Tohoku Branch of THE JAPANESE SOCIETY OF GASTROENTEROLOGY. 2019.2;1:66	-	77	W	Malignant melanoma of right heel	Nivolumab/Ipilimumab combo	Diarrhoea	Colitis
Tang YZ, et al. Adverse effects and radiological manifestations of new immunotherapy agents. British Journal of Radiology. 92:1093:20180164	30281331	UNK	UNK	Renal cell carcinoma	Nivolumab	Cough and dyspnoea	Pneumonitis
de Jong C, et al. Recurrent Episodes of Nivolumab-Induced Pneumonitis after Nivolumab Discontinuation and the Time Course of Carcinoembryonic Antigen Levels: A Case of a 58-Year-Old Woman with Non-Small Cell Lung Cancer. Chemotherapy(Basel). 63:5:272-277	30572331	58	W	Lung squamous cell carcinoma of upper lobe	Nivolumab	Malaise, arthralgias, pyrexia, nausea, food intake decreased, CEA further decreased to 42 μg/L	Immune-related pneumonitis
Sato Y, et al. A case of nivolumab-induced isolated adrenocorticotropic hormone (ACTH) deficiency. Respiratory Medicine Case Reports. 26:223-226	30740300	79	M	EGFR mutation negative SCC	Nivolumab	Nausea, decreased appetite, difficulty in walking	Isolated ACTH deficiency
Nakatani Y, et al. Lambert-eaton myasthenic syndrome caused by nivolumab in a patient with squamous cell lung cancer. Case Reports in Neurology. 10:3:346-352	30627102	73	W	Advanced squamous cell carcinoma of lung	Nivolumab	Eyelid ptosis, lower extremities weakness, photophobia, inability in walking, fatigue	Lambert-Eaton myasthenic syndrome
Lolli C, et al. Vitiligo-like lesions in a patient treated with nivolumab for renal cell carcinoma. Medicine (Baltimore). 97:52:e13810	30593172	66	W	Renal cell carcinoma	Nivolumab	Vitiligo with clear macule and halo naevus on back	Vitiligo-like disease
Shimizu N, et al. Nivolumab-induced fulminant type I diabetes mellitus. The 81st Gunma Regional Meeting of the Japanese Urological Association. 2	-	59	M	Left renal cancer	Nivolumab	Common cold-like symptoms, feeling of dyspnea and back pain, respiratory distress, body temperature 33.3ºC, hypothermia, blood glucose 1115 mg/dL, BE -30 mmol/L, urinary ketone 3+	Ketoacidosis
Matsubara N, et al. With great power comes great responsibility. The 84th Saitama Regional Meeting of the Japanese Urological Association. Program, Abstracts. 2020;68-90	-	67	M	Clear Cell Carcinoma	Nivolumab/Ipilimumab combo	Malaise	Fulminant type 1 diabetes mellitus
Matsubara N, et al. With great power comes great responsibility. The 84th Saitama Regional Meeting of the Japanese Urological Association. Program, Abstracts. 2020;68-90	-	54	W	Carcinoma of the metastasis of renal cancer	Nivolumab/Ipilimumab combo	Stool watery, bloody stool, abdominal pain	Colitis
Matsumoto M, et al. A case of fulminant type 1 obese developed few days after administration of Nivolumab. The 92nd Annual Meeting of Japanese Gastric Cancer Association [postponed]. 2020.3;P－1－03－2	-	71	M	Advanced gastric carcinoma	Nivolumab	Anorexia, haematemesis, weakness, articulation impaired, metabolic acidosis (PH 7.232, HCO2act 4.6, base excess -20.7), hyperglycaemia (blood glucose, 1141 mg/dL), hepatic/renal impairment (AST 79 U/L, ALT 67 U/L, BUN 83.4 mg/dL, Cre 2.54 mg/dL), hyperkalaemia (K 7.1 mEq/L), ketone-positive in urine analysis, arrhythmia	Type 1 diabetes mellitus
Fuwa M, et al. A case of fulminant type 1 diabetes mellitus and a case of destructive thyroiditis both of which developed after administration of nivolumab. The 17th Annual Meeting of Japanese Society of Hospital Medicine. 14:6:619	-	86	M	Malignant melanoma of esophagus	Nivolumab	Malaise, thirst, casual blood glucose 800 mg/dL, blood/urine ketone body present, HbA1c 9.4%	Fulminant type 1 diabetes mellitus
Sakurai M, et al. A case of fulminant type 1 diabetes mellitus which developed approximately 1 year and 9 months after initiation of nivolumab therapy. Folia endocrinologica Japonica. 2019.11;95:2:P－FF2－5	-	32	W	Cancer of right accessory parotid gland	Nivolumab	HbA1c 6.6%, postprandial serum CPR 0.44 ng/mL, venous blood pH 7.367, urine ketone 3+, lightheadedness, thirst/excessive drinking, casual blood glucose 481 mg/dL, hyperglycaemia	Fulminant type 1 diabetes mellitus
Omoto E, et al. A case of immune-related colitis which developed early after administration of nivolumab. The 216th Tohoku Regional Meeting of the Japanese Society of Internal Medicine. 33	-	73	M	Lung adenocarcinoma	Nivolumab	Diarrhoea, bloody stool	Immune-related colitis
Yamanami H, et al. A case of secondary adrenocortical insufficiency accompanied by delayed onset of acute kidney injury after administration of nivolumab. The216th Tohoku Regional Meeting of the Japanese Society of Internal Medicine. 47	-	63	M	Lung adenocarcinoma	Nivolumab	Cr increased, Cr 3.22 mg/dL, blood pressure 81/33 mmHg, Na 126 mEq/L, K 4.7 mEq/L, dehydration, excessive hypotension, Cr 0.82 mg/L, hyponatraemia at Na 118 mEq/L, serum cortisol below detection sensitivity, ACTH 6.7 pg/mL	Secondary hypoadrenocorticism
Onagi A, et al. A case of progressive renal cell carcinoma which was complicated with isolated ACTH deficiency although complete response was achieved with nivolumab. Japanese Journal of Urological Surgery. 2017. 1;32:1:88	-	66	M	Clear cell carcinoma	Nivolumab	General malaise, inappetence, cortisol low (0.713 μg/dL)	Adrenal insufficiency
Lin CH, et al. Immune checkpoint inhibitor therapy-induced hypophysitis . apprx. a case series of Taiwanese patients. Journal of the Formosan Medical Association. 118:1P3:524-529	30104119	59	M	Lung adenocarcinoma	Nivolumab	Hypotension, nausea, vomiting	Hypophysitis
Aihara H, et al. A case of gastric cancer accompanied by development of nephrotic syndrome after administration of nivolumab. The Japanese journal of nephrology. 2019.1;61:6:O－199	-	70	M	Gastric cancer	Nivolumab	Proteinuria increased markedly, protein urine 4.88 g/gCr, Alb 2.5 g/dL, Cr 1.49 mg/dL	Minimal change nephrotic syndrome
Horita M, et al. A case of malignant melanoma which was accompanied by isolated ACTH deficiency during treatment with an anti-human CTLA-4 antibody, ipilimumab. The 18th Hokuriku Branch Conference of the Japan Endocrine Society. （2018.11. 10）. 2018.11;94:3:11	-	73	M	Malignant melanoma	Nivolumab, Ipilimumab	General malaise, pyrexia, mild hyponatraemia, WBC 5900/μL (neutrophils 55.5%, eosinophils 6.6%, lymphocytes 26.9%), Hb 12.7 g/dL, BUN 11.0 mg/dL, Cre 0.86 mg/dL, Na 132 mEq/L, K 4.3 mEq/L, CRP 8.04 mg/Dl, consciousness disturbed	Isolated ACTH deficiency
Mouri K, et al. A case of primary adrenal insufficiency which developed after administration of nivolumab. The 18th Hokuriku Branch Conference of the Japan Endocrine Society. （2018.11. 10）. 2018.11;94:3:12	-	71	M	Left renal cancer	Nivolumab	Anorexia, general malaise, cortisol 0.10 μg/dL, ACTH 7.1 pg/mL	Adrenal insufficiency
Ozone T, et al. A case of isolated ACTH deficiency-induced secondary adrenal insufficiency which developed after administration of nivolumab. The 18th Tokai Branch Conference of the Japan Endocrine Society. (2018.10. 14). 2018.1;94:3:17	-	73	M	Head and neck cancer	Nivolumab	Malaise, blood cortisol low, eosinophilis increased, cortisol in pooled urine low	Secondary adrenal insufficiency
Ibusuki M, et al. A case of pituitary disorder with suspected involvement of both anti-CTLA-4 antibodies and anti-PD-1 antibodies. The 18th Kyushu Branch Conference of the Japan Endocrine Society. (2018.8. 25). 2018.8;94:3:17	-	70	M	Malignant melanoma of unknown primary	Nivolumab, Pembrolizumab, Ipilimumab	Malaise and anorexia; ACTH, cortisol, and DHEA-S low	Pituitary disorder
Konishi R, et al. Four patients with isolated ACTH deficiency which developed during treatment for non-small-cell lung cancer with anti-PD-1 antibodies. The 19th Kinki Branch Conference of the Japan Endocrine Society. (2018.10. 13). 2018.1;94:3:16	-	73	M	Large cell lung cancer	Nivolumab	Consciousness disturbed, hyponatraemia, malaise, ACTH/cortisol low	Pituitary dysfunction
Konishi R, et al. Four patients with isolated ACTH deficiency which developed during treatment for non-small-cell lung cancer with anti-PD-1 antibodies. The 19th Kinki Branch Conference of the Japan Endocrine Society. (2018.10. 13). 2018.1;94:3:16	-	67	M	Squamous cell carcinoma of right lung	Nivolumab	Anorexia, general malaise, cortisol 0.10 μg/dL, ACTH 7.1 pg/mL, ACTH/cortisol low	Pituitary dysfunction
Konishi R, et al. Four patients with isolated ACTH deficiency which developed during treatment for non-small-cell lung cancer with anti-PD-1 antibodies. The 19th Kinki Branch Conference of the Japan Endocrine Society. (2018.10. 13). 2018.1;94:3:16	-	66	M	Left upper lobe adenocarcinoma	Pembrolizumab	Feelings of weakness, anorexia, pyrexia, ACTH/cortisol low	Pituitary dysfunction
Konishi R, et al. Four patients with isolated ACTH deficiency which developed during treatment for non-small-cell lung cancer with anti-PD-1 antibodies. The 19th Kinki Branch Conference of the Japan Endocrine Society. (2018.10. 13). 2018.1;94:3:16	-	70	M	Left upper lobe squamous cell carcinoma/right lower lobe adenocarcinoma	Pembrolizumab	ACTH/cortisol low	Pituitary dysfunction
Makio M, et al. Two cases of adrenal insufficiency which was diagnosed following presentation of thyroid dysfunction after administration of anti-PD-1 antibodies. The 19th Kanto-Koshinetsu Branch Conference of the Japan Endocrine Society. (2018.9. 7-8). 2018.9;94:3:O2-2	-	43	W	Renal and urinary malignant tumour	Nivolumab	Malaise, inappetence, eosinophils increased (6.9%), cortisol 0.2 μg/dL, ACTH 2.5 pg/mL	Central adrenal insufficiency
Makio M, et al. Two cases of adrenal insufficiency which was diagnosed following presentation of thyroid dysfunction after administration of anti-PD-1 antibodies. The 19th Kanto-Koshinetsu Branch Conference of the Japan Endocrine Society. (2018.9. 7-8). 2018.9;94:3:O2-2	-	70	M	Renal and urinary malignant tumour	Pembrolizumab	Physical deconditioning, ACTH of 18.8 pg/mL, cortisol 1.3 μg/dL	Adrenal insufficiency
Hamada M, et al. A case of secondary adrenal insufficiency which developed during treatment with nivolumab for squamous cell lung cancer with a history of bilateral adrenal metastasis. The 19th Kanto-Koshinetsu Branch Conference of the Japan Endocrine Society. (2018.9. 7-8). 2018.9;94:3:O14-4	-	74	M	Squamous cell carcinoma of lung	Nivolumab	Vomiting, anorexia, general malaise, ACTH 3.7 pg/mL, cortisol 0.6 μg/dL	Secondary hypoadrenocorticism
Kurasaki K, et al. A case of islet-associated autoantibody-positive fulminant type 1 diabetes which developed in association with nivolumab. Folia endocrinologica Japonica. 2019.11;95:2:P－FF2－1	-	48	M	Renal cancer	Nivolumab	Thirst/polyuria, vomiting/diarrhoea, hyperglycaemia, blood glucose 1336 mg/dL, HbA1c 7.2%, betahydroxybutyrate 13683 μmol/L, CPR 0.08 ng/mL, anti-GAD antibody 742 U/mL, CPR in pooled urine below sensitivity	Diabetic ketoacidosis associated with fulminant type 1 diabetes mellitus
Yamakawa K, et al. A case of malignant melanoma in which secondary hypoadrenocorticism developed during concomitant use of nivolumab and ipilimumab. The 883rd Tokyo Regional Meeting of Japanese Dermatological Association. 17	-	76	M	Malignant melanoma	Nivolumab/Ipilimumab combo	General malaise, inappetence	Secondary adrenal insufficiency
Yoshihara Y, et al. A case of islet-associated autoantibody-positive fulminant type 1 diabetes in treatment with nivolumab. Folia endocrinologica Japonica. 2019.11;95:2:P－FF2－2	-	66	M	Gastric cancer	Nivolumab	Thirst, excessive drinking, polyuria, fasting blood glucose >126 mg/dL, blood glucose 360 mg/dL, HbA1c 7.9%, fasting and 2-hour postprandial CPR below measurement sensitivity, only anti-ZnT8 antibody positive at 48.3 U/mL.	Fulminant type 1 diabetes mellitus
Kanno M, et al. A case of lung adenocarcinoma in which hypopituitarism developed in the 10th month of treatment with nivolumab. The 29th Conference of the Japanese Society for Hypothalamic and Pituitary tumors. 139	-	68	M	Left lung adenocarcinoma	Nivolumab	Anorexia, queasy symptom developed, blood pressure 94/68 mmHg, pulse rate 84 beats/min, blood test showing Na 135 mEq/L, K 4.2 mEq/L, casual blood glucose 82 mg/dL, eosinophil 18.1%; moreover, ACTH decreased to 3.4 pg/mL, cortisol decreased to 08 μg/dL, LH 5.46 mIU/mL, FSH 7.55 mIU/mL, free testosterone 3.8 pg/mL, previous ACTH 1.1 pg/mL/peak ACTH 1.2 pg/mL, previous cortisol 1.2 μg/dL/peak corti…	Hypoadrenocorticism
Shibata E, et al. A case of malignant pleural mesothelioma in which autoimmune hemolytic anemia developed during treatment with nivolumab. The 109th Kansai Branch Conference of the Japan Lung Cancer Society. 50	-	64	M	Malignant pleural mesothelioma	Nivolumab	Anaemia with Hb 6.0 g/dL	Autoimmune haemolytic anaemia
Murata Y, et al. A case of myocarditis which developed after influenza vaccination during long-term treatment with nivolumab. Japanese Journal of Lung Cancer. 2018.11;58:6:P64－8	-	70	W	Lung cancer	Nivolumab	Feels poorly, pyrexia, queasy, creatinine kinase 1046	Myocarditis
Shimada S, et al. A case of severe interstitial pneumonia which developed after 1 course of nivolumab therapy for unresectable advanced gastric carcinoma. Journal of Japanese Society of Gastroenterology. 116:2:153-160	-	66	M	Advanced gastric carcinoma	Nivolumab	Pyrexia, dyspnoea	Interstitial pneumonia
Jimenez-Ubieto A, et al. Fatal graft-versus-host disease after allogeneic stem cell transplantation in a patient recently exposed to nivolumab. Journal of Oncology Pharmacy Practice. 25:2:502-506	29207936	48	W	Hodgkin's lymphoma (HL) (mixed cell type)	Nivolumab	Pyrexia, dizziness, platelets decreased	Graft versus host disease (GvHD)
Yamanami H, et al. A case of secondary adrenocortical insufficiency accompanied by delayed onset of acute kidney injury after administration of nivolumab. The216th Tohoku Regional Meeting of the Japanese Society of Internal Medicine. (2019.2. 16). 2019.2;31:1:47	-	63	M	Lung adenocarcinoma	Nivolumab	Cr increased, Cr 3.22 mg/dL, Na 126 mEq/L, K 4.7 mEq/L, dehydration, Na 118 mEq/L, serum cortisol below detection sensitivity, ACTH 6.7 pg/mL	Secondary hypoadrenocorticism
Iwasaki D, et al. A case of lung cancer. Journal of Asahikawa Medical Center (Web). 4:43-45	-	50s	M	Lung adenocarcinoma	Nivolumab	BS 300-500 mg/dL	Autoimmune diabetes mellitus
Kougami T, et al. Clinical experience in a patient with nivolumab-induced development of adrenal insufficiency. The 353rd Kanto Branch Regular Meeting of the Japanese Society of Gastroenterology. 29	-	69	M	Gastric cancer	Nivolumab	Pyrexia, arthralgia, ADL decreased, ACTH/cortisol low	Adrenal insufficiency
Mouri N, et al. The first case in Japan of limbic encephalitis which developed during treatment with nivolumab for gastric cancer. The 153rd Tokai Hokuriku Regional Meeting of JAPANESE SOCIETY OF NEUROLOGY. 31	-	83	M	Gastric cancer	Nivolumab	Pyrexia, general malaise, consciousness disturbed	Limbic encephalitis
Omura N, et al. A case of bullous pemphigoid which developed during treatment with nivolumab. Rinsho derma. 61:2:154-158	-	67	M	Lung adenocarcinoma	Nivolumab	Skin eruption with blisters on trunk/extremities	Bullous pemphigoid
Rischin A, et al. Immune checkpoint inhibitor-induced lymphocytic fasciitis. Internal Medicine Journal. 48:12:1550-1552	30517989	55	M	Melanoma	Nivolumab	Pain, tightness, paraesthesia, arthralgia, myalgia, forearm induration	Lymphocytic fasciitis
Usui Y, et al. Mechanistic analysis of cytokine release syndrome after autologous stem cell transplantation following immune checkpoint blockade; aberrant activation of CD8 ctl beyond control of regulatory T cell. (Abstract Number: PB2484). HemaSphere. 2:Supplement 2:1092-1093	-	63	M	Hodgkin's lymphoma	Nivolumab	Pyrexia, body temperature increased, generalised erythema, hypotension, oxygen saturation decreased, urine output decreased, function kidney decreased (creatinine 2.03 mg/dL), CRP increased (21.49 mg/dL), procalcitonin increased (63.6 ng/mL)	Cytokine release syndrome
Riveiro-Barciela M, et al. Acute liver failure due to immune-mediated hepatitis successfully managed with plasma exchange: New settings call for new treatment strategies?. Journal of Hepatology. 70:3:564-566	30503040	76	W	Wild-type BRAF vulvar melanoma	Nivolumab, Ipilimumab	Aspartate aminotransferase [AST] 140 IU/mL [10 to 35] and alanine aminotransferase [ALT] 138 IU/mL [7 to 35]; bilirubin, γ-glutamyltransferase, and alkaline phosphataseare normal), arthralgia, jaundice	Immune-mediated hepatitis
Fragulidis G, et al. Immune-related intestinal pseudo-obstruction associated with nivolumab treatment in a lung cancer patient. Journal of Oncology Pharmacy Practice. 25:2:487-491	29067858	62	M	Lung adenocarcinoma	Nivolumab	Abdominal pain, abdominal distension, vomiting	Ileus
Ashour T, et al. Immune Check Point Inhibitor-Associated Glomerulonephritis. Kidney International Reports. 4:2:355-359	30775635	68	M	Malignant melanoma	Nivolumab, Pembrolizumab	Haematuria, serum creatinine worsened, pyuria	Acute kidney injury
Lu J, et al. Nivolumab-associated DRESS syndrome: A case report. JAAD Case Reports. 5:3:216-218	30809563	66	W	Renal cell carcinoma	Nivolumab	Skin eruption, shortness of breath, pleuritic pain; cough, intermittent confusion, delirium, general condition aggravated, erythema; erosions and abrasions covering arms, trunk, legs, and face; chills	Drug reaction with eosinophilia and systemic symptoms(DRESS)
Tauber M, et al. Severe necrotizing myositis associated with long term anti-neoplastic efficacy following nivolumab plus ipilimumab combination therapy. Clinical Rheumatology. 38:2:601-602	30456528	61	W	Colorectal cancer	Nivolumab/Ipilimumab combo	Skin eruption, proximal muscle weakness, oedema, creatinine kinase 14827 U/L.	Severe necrotising myositis
Wernham AGH, et al. Nivolumab PD-1 inhibitor immunotherapy associated with vulvar, perineal and perianal lichen sclerosus. Clinical and Experimental Dermatology. 44:2:e22-e23	30430637	74	W	Melanoma	Nivolumab	Skin eruption, itching, discomfort, leukoderma, haemorrhage	Lichen sclerosus(LS)
Wernham AGH, et al. Nivolumab PD-1 inhibitor immunotherapy associated with vulvar, perineal and perianal lichen sclerosus. Clinical and Experimental Dermatology. 44:2:e22-e23	30430637	60	W	Lung adenocarcinoma	Nivolumab	Shortness of breath	Pneumonitis
Wernham AGH, et al. Nivolumab PD-1 inhibitor immunotherapy associated with vulvar, perineal and perianal lichen sclerosus. Clinical and Experimental Dermatology. 44:2:e22-e23	30430637	64	W	Lung adenocarcinoma	Nivolumab	Cough, shortness of breath	Radiation pneumonitis
Callens R, et al. Nivolumab-Induced Fulminant Immune-Related Colitis Despite Infliximab in a Patient With NSCLC. Journal of Thoracic Oncology. 14:3:e49-e50	30782382	63	M	Lung adenocarcinoma	Nivolumab	Diarrhoea, night sweats	Colitis
Ibrahim T, et al. Mitochondrial myopathy associated with anti-programmed cell death 1 therapy. European Journal of Cancer. 110:71-73	30772655	44	W	UNK	Nivolumab	Generalised muscle weakness	Secondary mitochondrial myopathy
Ibrahim T, et al. Mitochondrial myopathy associated with anti-programmed cell death 1 therapy. European Journal of Cancer. 110:71-73	30772655	70	M	UNK	Pembrolizumab	Generalised muscle weakness	Secondary mitochondrial myopathy
Ishimine D, et al. A case of multidisciplinary treatment for unresectable advanced gastric carcinoma. The 126th General Conference of OKINAWA MEDICAL ASSOCIATION, The 138th Lectures of JMA Continuing Medical Education (2018.12. 9). 2018.12;57:3:51	-	70s	W	Unresectable advanced gastric cancer	Nivolumab	Vomiting, poor food intake	Abdominal esophageal stenosis
Tsuchiya J, et al. A case of ALK fusion gene-positive lung adenocarcinoma in which bronchial asthma was aggravated following administration of nivolumab and was difficult to control. The 108th Tohoku Regional Meeting of THE JAPANESE RESPIRATORY SOCIETY, The 138th Tohoku Branch Meeting of The Japanese Society for Tuberculosis, The 13rd Tohoku Branch Meeting of Japan Society of Sarcoidosis and othe…	-	74	W	ALK fusion gene-positive lung adenocarcinoma	Nivolumab	Asthmatic attack	Poor asthma control
Yamashita S, et al. A case of myocarditis which developed during chemotherapy with nivolumab. The 46th Conference of the Japanese Society of Intensive Care Medicine. O34－3	-	68	M	Gastric cancer	Nivolumab	Eyelid ptosis, diplopia, muscular weakness upper limb, weight increased, lower leg oedema, respiratory discomfort	Myocarditis
Nagamatsu Y, et al. A case of drug-induced myocarditis caused by nivolumab. The 649th Kanto Regional Meeting of the Japanese Society of Internal Medicine. 2019.3;18	-	67	M	Renal cell carcinoma	Nivolumab	Pyrexia	Drug-induced myocarditis
Yui K, et al. A case of immune checkpoint inhibitor-associated fulminant type 1 diabetes. The 57th Kanto-Koshinetsu Regional Meeting of the Japan Diabetes Society. 2020.1;O－145	-	82	M	Renal cell carcinoma	Nivolumab	Thirst, excessive drinking, polyuria, inarticulateness, blood glucose 1061 mg/dL, blood ketone body present, HbA1c 5.0%, fasting serum CPR 0.1 ng/mL	Fulminant type 1 diabetes mellitus
Watanabe M, et al. A case of nivolumab-induced hypopituitarism. The 280th Tokai Regional Meeting of the Japanese Urological Association. 28	-	72	M	Right renal cancer	Nivolumab	Anorexia	Adrenal insufficiency
Taniguchi M, et al. A case of polyarthralgia which developed during a treatment course of renal cancer with immune checkpoint inhibitors. The 18th Annual Meeting of Japanese Society of Hospital Medicine. 321	-	51	M	Left renal cancer	Nivolumab	Diarrhoea, arthralgia, mild joint swelling, morning stiffness, erythrocyte sedimentation rate increased	Rheumatism-like disease
Nakamura K, et al. A case of bullous pemphigoid which developed during the use of nivolumab for Stage IV malignant melanoma. The Japanese journal of dermatology. 2018.12;129:2:192	-	72	W	Malignant melanoma of right upper abdomen	Nivolumab	Erythema, blister	Bullous pemphigoid
Yamanaka M, et al. Two cases of nivolumab-induced lichenoid drug eruption. the Japanese journal of dermatology. 2017. 3;129:2:183	-	68	M	Lung adenocarcinoma	Nivolumab	Papule, erythema	Lichenoid reaction
Yamanaka M, et al. Two cases of nivolumab-induced lichenoid drug eruption. the Japanese journal of dermatology. 2017. 3;129:2:183	-	72	M	Squamous cell carcinoma of lung	Nivolumab	Purple red macule	Lichenoid reaction
Malikova HP, et al. Hypophysitis and other autoimmune complications related to immune checkpoints inhibitors' treatment: spectrum of imaging appearances. Neuroendocrinology Letters. 2018;39:3:196-204	30431741	79	M	Melanoma	UNK	Headache, fatigue	Central hypocortisolism
Malikova HP, et al. Hypophysitis and other autoimmune complications related to immune checkpoints inhibitors' treatment: spectrum of imaging appearances. Neuroendocrinology Letters. 2018;39:3:196-204	30431741	50	M	Melanoma	UNK	Fatigue, diarrhoea, headache, hyponatraemia, hypochloraemia; serum cortisol concentration very low, ACTH concentration also decreased markedly (0.52 pmol/l)	Secondary hypophysitis
Parker JS, et al. Corneal ulceration associated with Nivolumab use. American Journal of Ophthalmology Case Reports. 2019;14:26-27	30815619	80	W	Mucosal melanoma	Nivolumab	Redness, pain, vision decreased, bulbar conjunctiva hyperaemia	Corneal ulcer
Yonezaki K, et al. Combination therapy of ipilimumab and nivolumab induced thyroid storm in a patient with Hashimoto's disease and diabetes mellitus: a case report. Journal of medical case reports. 2018;12:1:171	29914537	85	M	Malignant melanoma	Nivolumab, Ipilimumab	Fatigue, nausea, sweaty, pyrexia, tachycardia, agitation, sudden anxiety, goitre diffuse, jugular venous engorgement, oedema peripheral, thyroid-stimulating hormone below sensitivity, tri-iodothyronine free 31.7 pg/ml, thyroglobulin 48000 IU/ml, tachycardia	Thyroid storm
Endo F, et al. A Case of Doubt of Encephalitis as Adverse Event after Nivolumab Administration. The 91st Annual Meeting of Japanese Gastric Cancer Association (Feb. 27-May 1, 2019). 2019.2; P2-20-1	-	66	M	Gastric cancer	Nivolumab	Dehydration, speech loss, consciousness disturbed	Encephalitis
Miyoshi Y, et al. A case of fulminant type 1 diabetes after nivolumab treatment. The 53rd Kanto-Koshinetsu Regional Meeting of the Japan Diabetes Society (Jan. 23, 2016). 2016. 1;61:8:O-009	-	60s	W	Malignant melanoma	Nivolumab	Diarrhoea, queasy, blood glucose 531 mg/dL, pH 7.29, HCO3-12. 2 mEq/L, BE -22. 1, urinary ketone (2+), HbA1c 73%, fasting CPR 0.23 ng/mL, anti-GAD antibody negative	Fulminant type 1 diabetes mellitus
Bamba T, et al. Major Response to Nivolumab in a Relapsed Gastric Cancer Patient with Immune Related Liver Damage. The 91st Annual Meeting of Japanese Gastric Cancer Association (Feb. 27-May 1, 2019). 2019.2;P2-20-3	-	69	W	Advanced gastric carcinoma	Nivolumab	Hepatic enzyme increased (AST/ALT from 191/178 U/L to 377/491 U/L)	Liver disorder
Franco F, et al. Nivolumab-associated digital small-vessel vasculitis in a patient with an advanced renal cell carcinoma. Immunotherapy. 2019;11:5:379-384	30786844	46	M	Renal cell carcinoma	Nivolumab	Severe pain	Small vessel vasculitis
Kubota Y, et al. A Case of Non-Small Cell Lung Cancer with Pituitary Dysfunction Revealed 10 Months After the Single Administration of Nivolumab. Japanese Journal of Lung Cancer (e-journal). 2018;58:7:980-983	-	70	M	Adenocarcinoma	Nivolumab	Diarrhoea, vomiting; diarrhoea and nausea relapsed	Colitis
Harsch IA, et al. Acute-onset diabetes mellitus with ketoacidosis in a nivolumab-treated patient with hepatocellular carcinoma. Wiadomosci lekarskie (Warsaw, Poland : 1960). 2018;71:5:945-948	30176620	65	W	Hepatocellular carcinoma	Nivolumab	Polyuria, headache, vision loss, weight decreased, paraesthesia lower limb, fatigue, followed by nausea, vomiting; blood glucose 23 mmol/L and ketonuria	Acute-onset diabetes mellitus with ketoacidosis
Leitinger M, et al. Fatal Necrotizing Encephalopathy after Treatment with Nivolumab for Squamous Non-Small Cell Lung Cancer: Case Report and Review of the Literature. Frontiers in immunology. 2018;9:108	29441072	67	W	Squamous non-small cell lung cancer	Nivolumab	Dyspnoea, confusion, hyponatraemia, intermittent disorientation and speech cessation, stupor, focal seizures recurred, depressed of consciousness	Acute necrotising encephalopathy
Simsek M, et al. Creatinine kinase elevation and peripheral neuropathy during nivolumab treatment of a patient with metastatic renal cell carcinoma. Indian Journal of Cancer. 2018;55:4:413-414	30829281	58	M	Right renal mass	Nivolumab	Pelvic pain, lower limbs weakness, glucose concentration 94 mg/dL, creatinine 1.3 mg/dL, AST 55 U/L, ALT 33 U/L, total bilirubin 1.9 mg/dL, bilirubin direct 1 mg/dL, CRP 113 mg/L, TSH 82, LDH 533 U/L, protein total 8.4 g/dL, albumin 3.5 g/dL, creatine kinase 2440 U/L, symmetric motor paralysis, left peripheral facial palsy, left peripheral facial palsy, bilateral hypoaesthesia, hypalgesia	Neuropathy
Piranavan P, et al. Immune Checkpoint Inhibitor-Induced Hypoparathyroidism Associated with Calcium-Sensing Receptor-Activating Autoantibodies. Journal of Clinical Endocrinology and Metabolism. 2018;104:2:550-556	30252069	61	W	Small cell lung cancer	Nivolumab	Nausea, vomiting, epigastric pain, constipation, weakness generalised, bilateral distal lower limb paraesthesia; total serum calcium, calcium ionised, and parathyroid hormone (PTH) decreased	Severe hypocalcaemia due to autoimmune hypoparathyroidism
Kwok TSH, et al. Immune checkpoint inhibitor-induced rheumatoid arthritis: Insights into an increasingly common aetiology of polyarthritis. BMJ Case Reports. 2019;12:2:e227995	30819683	36	M	Squamous cell carcinoma	Nivolumab	Pain, swelling, pyrexia, hypotension, erythema, oedema	Rheumatoid arthritis
Shah M, et al. Myositis as an adverse event of immune checkpoint blockade for cancer therapy. Seminars in Arthritis and Rheumatism. 2019;48:4:736-740	29909921	60	M	Melanoma	Nivolumab/Ipilimumab combo	Arthralgia, myalgia, vision blurred; CK 10700 U/L (CTCAE, grade 4), ALT increased slightly (130 U/L), myalgia	Accompanying myasthenic syndrome
Ganavi YP, et al. Nivolumab, an immune check point inhibitor induced thyroid dysfunction. Indian Journal of Endocrinology and Metabolism. 2018;22:7 Supplement 1:S48	-	41	M	Lung adenocarcinoma	Nivolumab	Giddiness, fatigability, swaying feeling during walking, inappetence, alertness decreased, ankle oedema, bradycardia, TSH increased	Primary hypothyroidism
Tsai CC, et al. Re-activation of pulmonary tuberculosis during anti-programmed death-1 (PD-1) treatment. QJM : monthly journal of the Association of Physicians. 2019;112:1:41-42	30351391	49	M	Lung squamous cell carcinoma of hard palate	Nivolumab	Pyrexia, productive cough	Pulmonary tuberculosis
Tanaka H, et al. A case of nivolumab-induced immune-related thrombocytopenia. The 58th Chugoku-Shikoku Regional Meeting of Japanese Society of Hematology. 2019.3;42	-	63	M	Right upper lobe adenocarcinoma	Nivolumab	Platelet count decreased to 48000, WBC 1870/μL, Hb 11.6 g/dL, NCC 112500/μL, MgK 56.25/μL	Immune thrombocytopenic purpura (ITP)-like pathology
Ogata M, et al. Liver disorder that was found to be an irAE for which corticosteroid treatment was initiated and that markedly worsened during steroid tapering, requiring concomitant immunosuppressive therapy in a patient with malignant melanoma. Journal of the Japanese Society of Internal Medicine. 2019.4;108:S:167	-	42	M	Malignant melanoma of nasal cavity	Nivolumab, Ipilimumab	Pyrexia, skin eruption, both AST and ALT worsened to grade 3, AST 5779 U/L, ALT 11485U/L, T-Bil 3.1 mg/dL, PT activity 37%	Liver disorder
Kidd Y, et al. A case of isolated ACTH deficiency during nivolumab therapy. The 82nd Kyushu Spring Academic Lecture of the Japanese Respiratory Society and the Japanese Society for Tuberculosis. 2019.3;87	-	71	M	Unresectable squamous cell carcinoma of lung	Nivolumab	Headache/general malaise/anorexia, ACTH/cortisol decreased	Isolated ACTH deficiency
Yamashita S, et al. A case of increased pleural effusion and ascites during nivolumab treatment for recurrent malignant pleural mesothelioma. The 82nd Kyushu Spring Academic Lecture of the Japanese Respiratory Society and the Japanese Society for Tuberculosis. 2019.3;88	-	55	M	Malignant pleural mesothelioma	Nivolumab	Pericardial effusion, chest pain, pleural effusion/ascites increased	Pleurisy
Takahata K, et al. A case of spinal myoclonus after dose increase of nivolumab. The 225th Kyushu Regional Meeting of the Japanese Society of Neurology. 2019.3;37	-	74	W	Gastric cancer	Nivolumab	Tremulousness of hands and feet, involuntary movements of lower limbs	Spinal myoclonus
Morioka Y, et al. A case of irAEs after nivolumab treatment for lung cancer. The Nishinihon Journal of Dermatology. 2018.7;81:1:62	-	72	M	Non-small cell lung cancer	Nivolumab	Pharyngeal pain, white film and erosion in mouth and lips, erythema	Severe drug eruption
Iwaki T, et al. Durable responses in metastatic lymph nodes in a patient with renal cancer after discontinuation of nivolumab due to the onset of drug-induced pneumonia. Japanese Journal of Urological Surgery. 2018.6;32:2:204	-	77	M	Papillary renal cell carcinoma	Nivolumab	Pyrexia	Drug-induced pneumonia
So Takata, et al. Paradoxical response in a patient with non-small cell lung cancer who received nivolumab followed by anti-Mycobacterium tuberculosis agents. Journal of Infection and Chemotherapy. 2019;25:1,2:54-58	30055859	75	M	Lung adenocarcinoma	Nivolumab	Pyrexia, cough, lump of sputum purulence, tachycardia	Pulmonary tuberculosis
Imai Y, et al. A case of nivolumab-induced polymyalgia rheumatica for which low-dose corticosteroids were effective. Journal of the Pharmaceutical Society of Japan (Yakugaku Zasshi). 2019;139:3:491-495	-	74	M	Squamous cell carcinoma of lung	Nivolumab	Myalgia, arthralgia, C-reactive protein (CRP) increased (5.117 mg/dL), erythrocyte sedimentation rate increased (66.5 mm)	Polymyalgia rheumatica
Mito D, et al. A case of diabetes mellitus corresponding to fulminant type 1 diabetes during treatment of lung cancer with nivolumab. The 56th Kyushu Regional Meeting of the Japan Diabetes Society. 2-03-17	-	70	M	Lung adenocarcinoma	Nivolumab	Blood glucose 698 mg/dL, HbA1c 10.0%, blood insulin <1.0 mU/L, thyroid function decreased	Fulminant type 1 diabetes mellitus
Tani R, et al. A case of drug-induced myocarditis caused by immune checkpoint inhibitors for which corticosteroid treatment was effective. The 120th Shikoku Regional Meeting of the Japanese Society of Internal Medicine. 2019.5;10	-	72	M	Left renal cell carcinoma	Nivolumab/Ipilimumab combo	Dyspnoea, ST increased, CRP increased, cardiac enzyme increased	Drug-induced myocarditis
Yokoyama K, et al. Sequentially-occurring fulminant type 1 diabetes and hypothyroidism after nivolumab treatment in a patient with recurrent gastric cancer. The 218th Tohoku Regional Meeting of the Japanese Society of Internal Medicine. 2019.9;33	-	74	W	Gastric cancer	Nivolumab	Thirst, excessive drinking, polyuria, PPG 417 mg/dL, blood ketone body high, urinary C-peptide <10 μg/day, TSH 31.0 μIU/mL	Fulminant type 1 diabetes mellitus
Tochio A, et al. A case of IgA nephropathy during nivolumab therapy. The 223rd Kinki Regional Meeting of the Japanese Society of Internal Medicine. 2019.3;151	-	60s	M	Gastric cancer	Nivolumab	Urinary protein increased, urinary occult blood, serum Cr increased from 2 months after, serum Cre 1.96 mg/dL, protein urine 1.73 g/gCre, urinary RBC 100/HPF	IgA nephropathy
Sakamoto Y, et al. A case of nivolumab-related interstitial nephritis. The 223rd Kinki Regional Meeting of the Japanese Society of Internal Medicine. 2019.3;154	-	57	M	Cancer of gastric body	Nivolumab	Cre 0.84 mg/dL → 3.44 mg/Dl, urinary BMG 22200 μg/L	Nephritis interstitial with renal tubulitis
Chang J, et al. Nivolumab-induced hypophysitis leading to hypopituitarism and secondary empty sella syndrome in a patient with non-small cell lung cancer. BMJ Case Reports. 2019;12:3:e228135	30850565	63	W	Lung adenocarcinoma	Nivolumab	Fatigue worsened, TSH increased, FT4 (FT4) low, tachycardia, mucosal dryness, tenderness, hypothyroidism	Hypothyroidism
Rapisuwon S, et al. Exceptional response and multisystem autoimmune-like toxicities associated with the same T cell clone in a patient with uveal melanoma treated with immune checkpoint inhibitors 11 Medical and Health Sciences 1107 Immunology. Journal for ImmunoTherapy of Cancer. 2019;7:1:61	30832716	60s	W	Uveal melanoma	Nivolumab/Ipilimumab combo	Retinal detachment, tinnitus, vitiligo	Central serous retinopathy similar to Vogt-Koyanagi-Harada disease (VKH)
Enomoto Y, et al. Drug-induced oral lichenoid reaction during nivolumab therapy. International Journal of Oral and Maxillofacial Surgery. 2019;48:4:488-491	30170775	52	M	Advanced lung adenocarcinoma	Nivolumab	Pain, haemorrhagic erosion	Drug-induced lichenoid reaction (OLR)
Comstock DE, et al. Headache in the Setting of Immunotherapy Treatment for Metastatic Melanoma. JAMA oncology. 2017;3:5:703-704	28196215	56	W	Melanoma	Nivolumab/Ipilimumab combo	Headache, fatigue	Immune-related hypophysitis, colitis
Takahashi N, et al. Two cases of colitis during treatment with immune checkpoint inhibitors. The 110th Kinki Branch Meeting of the Japanese Society of Gastroenterology. 2019.2;86	-	42	M	Malignant melanoma	Nivolumab, Ipilimumab	Abdominal pain, diarrhoea, abdominal symptom, redness, white film	Colitis
Takahashi N, et al. Two cases of colitis during treatment with immune checkpoint inhibitors. The 110th Kinki Branch Meeting of the Japanese Society of Gastroenterology. 2019.2;86	-	56	M	Hepatocellular carcinoma	Durvalumab/Tremelimumab combo	Abdominal pain, diarrhoea, aphtha	Colitis
Uchio N, et al. Granulomatous myositis associated with anti-PD-1 antibody. (Abstract Number: P1-60). Brain Pathology. 2019;29:Supplement 1:32-33	-	79	W	Lung adenocarcinoma	Nivolumab	Muscular weakness, creatine kinase (CK) 1638 IU/L.	Granulomatous myositis
Asai Y, et al. Nivolumab-induced isolated ACTH deficiency in a dialysis patient. The 237th Hokuriku Regional Meeting of the Japanese Society of Internal Medicine. 2019.3;12	-	70	M	Renal cell carcinoma	Nivolumab	Nausea, thirst, inappetence, ACTH 3.5 pg/mL, cortisol 0.5 μg/dL	Isolated ACTH deficiency
Yamamoto T, et al. A case of non-comatose acute hepatic failure: An immune-related adverse event due to sequential administration of nivolumab and ipilimumab. Acta Hepatologica Japonica. 2019;60:3:83-90	-	77	M	Malignant melanoma	Nivolumab, Ipilimumab	Bloating, AST 93 U/L, ALT 86 U/L, T-Bil 0.7 mg/dL, AST decreased (3285 to 1043 U/L)/ALT decreased (1853 to 1178 U/L), T-Bil increased (9.4 to 15.6 mg/dL), T-Bil 23.2 mg/dL, AST 282 U/L, ALT decreased to 770 U/L; AST and ALT tended to decrease thereafter, while T-Bil remained high	Liver disorder
Le Burel S, et al. Onset of connective tissue disease following anti-PD1/PD-L1 cancer immunotherapy. Ann. Rheum. Dis. 2018;77:3:468-470	28242618	56	W	Renal cancer	Nivolumab/Ipilimumab combo	Dry eye, dry mouth, arthralgia, myalgia, paraesthesia	Sjogren's syndrome
Tassone F, et al. Nivolumab-induced fulminant type 1 diabetes (T1D): the first Italian case report with long follow-up and flash glucose monitoring. Acta Diabetologica. 2019;56:4:489-490	30361845	42	M	Lung adenocarcinoma	Nivolumab	FPG increased to 147 mg/dL, FBG 335 mg/dL, HbAlc 6% (42 mmol/mol), serum C-peptide 0.1 ng/mL	Fulminant T1DM
Takeru Kashiwada, et al. Organizing Pneumonia after Nivolumab Treatment in a Patient with Pathologically Proven Idiopathic Pulmonary Fibrosis. Journal of Nippon Medical School. 2019;86:1:43-47	30918156	72	W	Squamous cell carcinoma	Nivolumab	Dyspnoea, cough; serum KL-6 increased from the before the start of nivolumab	Organising pneumonia (OP) pattern pneumonitis
Ayumu Takahashi, et al. Bicytopenia in Primary Lung Melanoma Treated with Nivolumab. Internal Medicine. 2019;58:6:827-831	30449777	73	M	Primary melanoma of lung	Nivolumab	Blood neutrophil count and hemoglobin (Hb)decreased, anaemia	Neutropenia and anaemia
Werner JM, et al. Successful treatment of myasthenia gravis following PD-1/CTLA-4 combination checkpoint blockade in a patient with metastatic melanoma. Frontiers in Oncology. 2019;9:FEB:84	30828569	62	M	Melanoma	Nivolumab/Ipilimumab combo	Fatigue, right eye ptosis	Myasthenia gravis
Zhang HC, et al. Acute liver injury in the context of immune checkpoint inhibitor-related colitis treated with infliximab 11 Medical and Health Sciences 1103 Clinical Sciences. Journal for ImmunoTherapy of Cancer. 2019;7:1:47	30777137	79	M	Adenocarcinoma of prostate	Nivolumab/Ipilimumab combo	Faeces soft, acute non-haemorrhagic diarrhoea, anterior abdominal discomfort, acute acid reflux symptom	Grade 3 colitis
Nakajima S, et al. Generalized lichen nitidus following anti-programmed cell death 1 antibody treatment. (Abstract Number: P150). Clinical and Translational Allergy. 2018;8:Supplement 3:P150	-	40s	M	Lung adenocarcinoma	Nivolumab	Diffuse papules	Generalised LN
Alghothani Y, et al. ACUTE RIGHT HEART FAILURE SECONDARY TO NIVOLUMAB-INDUCED MYOCARDITIS. Chest. 2019;155:4 Supplement:90A	-	32	W	Melanoma	Nivolumab	Abdominal pain, chest pain, tachycardia, hypoxia	Myocarditis
Shimada Y, et al. A case of nivolumab-induced autoimmune pancreatitis and autoimmune sialoadenitis. The 63rd Annual General Assembly and Scientific Meeting of the Japan College of Rheumatology. 2019.4;505	-	82	M	Renal cell carcinoma	Nivolumab	Thirst sensation, epigastric pain, amylase 656 U/L (P type 469 U/L,type 187 U/L), lipase 1099 U/L	Autoimmune pancreatitis
Son Y, et al. Two cases of polymyalgia rheumatica and RS3PE syndrome during immune checkpoint inhibitor treatment. The 63rd Annual General Assembly and Scientific Meeting of the Japan College of Rheumatology. 2019.4;806	-	73	M	Non-small-cell lung cancer	Nivolumab	Myalgia, pain in whole body, pain caused by pressure in upper arms and thighs	Polymyalgia rheumatica
Son Y, et al. Two cases of polymyalgia rheumatica and RS3PE syndrome during immune checkpoint inhibitor treatment. The 63rd Annual General Assembly and Scientific Meeting of the Japan College of Rheumatology. 2019.4;806	-	70	M	Non-small-cell lung cancer	Pembrolizumab	Oedema of fingers/lower limbs, low grade fever, arthralgia, oedema worsened	RS3PE syndrome
Sakaguchi C, et al. A case of acute exacerbation of chronic adrenal insufficiency due to ipilimumab treatment for advanced melanoma. American Journal of Case Reports. 2019;20:106-110	30679413	50	W	Advanced melanoma	Nivolumab, Ipilimumab	Appetite lost, severe fatigue, isolated ACTH deficiency, pyrexia, hyponatraemia	Acute secondary adrenal insufficiency
Ito K, et al. A case of secondary adrenal insufficiency after nivolumab treatment for renal cell carcinoma. Acta Urologica Japonica. 2018.2;65:3:94	-	69	M	Renal cell carcinoma	Nivolumab	Dyspnoea sensation, hypercalcaemia, cortisol decreased, ACTH decreased	Secondary adrenal insufficiency
Hirata J, et al. A case of PPI-associated collagenous colitis that was considered to be nivolumab-induced enterocolitis. Acta Urologica Japonica. 2018.2;65:3:94	-	69	M	Right renal cancer	Nivolumab	Diarrhoea	Collagenous colitis
Aoyagi Y, et al. Experience of surgery for nivolumab-related colitis. The 119th Annual Congress of Japan Surgical Society. 2019.4;PS-138-4	-	53	M	Gingival cancer of left lower jaw	Nivolumab	Abdominal pain, diarrhoea, dehydration, hyperkalaemia, large-volume melaena, Hb 5.3 g/dL, anaemia	Colitis
Tedbirt B, et al. Rechallenge of immune checkpoint inhibitor after pembrolizumab-induced myasthenia gravis. European Journal of Cancer. 2019;113:72-74	30986705	77	M	BRAF wild-type melanoma	Nivolumab, Pembrolizumab	Diplopia, dysphagia	Myasthenic syndrome
Walker H, et al. Nivolumab and immune-mediated colitis. Clinical Case Reports. 2019;7:4:644-647	30997054	74	W	Non-squamous non-small cell lung cancer	Nivolumab	Diarrhoea; erythematous, fragile, and oedematous mucosa; oedema	Immune-mediated colitis
Ibraheim H, et al. Topical beclometasone dipropionate in the management of immune checkpoint inhibitor-induced microscopic colitis. BMJ Case Reports. 2019;12:4:e226481	30948391	78	W	Non-small cell lung cancer	Nivolumab, Ipilimumab	Abdominal colic, non-haemorrhagic stools, appetite impaired	Colitis
Black JRM, et al. PD-L1 expressing granulomatous reaction as an on-target mechanism of steroid-refractory immune hepatotoxicity. Immunotherapy. 2019;11:7:585-590	30943859	56	M	BRAF V600 E mutant melanoma	Nivolumab/Ipilimumab combo	Malaise, arthromyalgia, alanine transaminase (ALT) slightly increased (110 IU/L), pyrexia (39.5ºC), right upper abdominal tenderness, nausea, liver function tests worsened, liver ALT worsened to grade 4.	Hepatitis
Shimozaki K, et al. Successful differential diagnosis of IBD: A case approach; No. 40 Enteritis as an immune-related adverse event (irAE) caused by immune checkpoint inhibitors. IBD Research. 2018;12:4:247-253	-	45	M	Malignant melanoma	Ipilimumab	Pain in periumbilical region to right lower quadrant, diarrhoea, stools watery, difficulty in food intake, oedema	Enterocolitis
Sato T, et al. Recent issues concerning thyroid gland: Immune checkpoint inhibitors and thyroid dysfunction. Endocrinology, Diabetology & Metabolism. 2019;48:1:24-29	-	60s	M	Non-small cell lung cancer	Nivolumab	Diarrhoea, palpitations, tremor finger	Thyrotoxicosis
Kobayashi T, et al. Relationship between clinical course of nivolumab-related myositis and immune status in a patient with Hodgkin's lymphoma after allogeneic hematopoietic stem cell transplantation. Int. J. Hematol. 2019;109:3:356-360	30604316	25	M	Nodular sclerosis classical Hodgkin lymphoma	Nivolumab	Muscular weakness, myalgia, diplopia, muscular weakness, creatine kinase (CK) increased (732 U/L), eyelid ptosis, medullary symptoms	Myositis
Lin C, et al. Nivolumab-induced hypothyroidism: A case report. Zhong nan da xue xue bao. Yi xue ban = Journal of Central South University. Medical sciences. 2019;44:2:222-224	30837393	73	W	Colorectal cancer	Nivolumab	Fatigue, dizziness, jaundice, eyelid oedema, FT3 and FT4 decreased, TSH increased	Hypothyroidism
Demichelis C, et al. Neuromuscular complications following targeted therapy in cancer patients. Journal of the Peripheral Nervous System. 2019;24:Supplement 1:S18	32783159	UNK	UNK	Mesothelioma	Nivolumab/Ipilimumab combo	Dysphagia, dysphonia, dysautonomia, progressive respiratory failure	Lambert-Eaton syndrome
Takahashi S, et al. Isolated ACTH deficiency 6 months after the start of nivolumab therapy in a patient with maxillary sinus malignant melanoma. The 92nd Annual Congress of the Japan Endocrine Society. 2019.5;713	-	74	M	Malignant melanoma of maxillary sinus	Nivolumab	Appetite impaired, queasy, vomiting, cortisol 0.4 μg/dL, low response to ACTH (previous value 2.1 pg/mL, peak value 3.3 pg/mL), isolated ACTH deficiency	Adrenal insufficiency
Sakaki K, et al. Four cases of isolated ACTH deficiency during non-small cell lung cancer treatment with anti-PD-1 antibodies. The 92nd Annual Congress of the Japan Endocrine Society. 2019.5;720	-	73	M	Large cell lung cancer	Nivolumab	Consciousness disturbed, hyponatraemia, malaise, isolated ACTH deficiency	Pituitary dysfunction
Sakaki K, et al. Four cases of isolated ACTH deficiency during non-small cell lung cancer treatment with anti-PD-1 antibodies. The 92nd Annual Congress of the Japan Endocrine Society. 2019.5;720	-	67	M	Squamous cell carcinoma of right lung	Nivolumab	Anorexia, malaise, isolated ACTH deficiency	Pituitary dysfunction
Sakaki K, et al. Four cases of isolated ACTH deficiency during non-small cell lung cancer treatment with anti-PD-1 antibodies. The 92nd Annual Congress of the Japan Endocrine Society. 2019.5;720	-	66	M	Left upper lobe adenocarcinoma	Pembrolizumab	Feelings of weakness, anorexia, pyrexia, ACTH/cortisol low, isolated ACTH deficiency	Pituitary dysfunction
Sakaki K, et al. Four cases of isolated ACTH deficiency during non-small cell lung cancer treatment with anti-PD-1 antibodies. The 92nd Annual Congress of the Japan Endocrine Society. 2019.5;720	-	70	M	Left upper lobe squamous cell carcinoma/Right lower lobe adenocarcinoma	Pembrolizumab	Cortisol low, isolated ACTH deficiency	Pituitary dysfunction
Tsutsumi T, et al. The necessity of continuous basal treatment should be emphasized to type 1 diabetes patients who have not experienced ketosis. The 57th Kanto-Koshinetsu Regional Meeting of the Japan Diabetes Society. 2020.1;O-216	-	70	M	Advanced gastric cancer	Nivolumab	Blood glucose 446 mg/dL, HbA1c 6.4%, urinary CPR 4.9 μg/day, hypoglycaemia, consciousness disturbed	Fulminant type 1 diabetes mellitus
Edo N, et al. Study of the development and course of 3 cases of isolated ACTH deficiency after the start of immune checkpoint inhibitors. The 92nd Annual Congress of the Japan Endocrine Society. 2019.5;783	-	80	W	Primary malignant melanoma of gingiva	Nivolumab, Ipilimumab	Appetite impaired, malaise, lucidity, WBC 9,000/μL, Na 126 mEq/L, Glu 65 mg/dL, CRP 12.87 mg/dL, ACTH <2.1 pg/mL, cortisol (F) 3.6 μg/dL	Isolated ACTH deficiency (IAD)
Edo N, et al. Study of the development and course of 3 cases of isolated ACTH deficiency after the start of immune checkpoint inhibitors. The 92nd Annual Congress of the Japan Endocrine Society. 2019.5;783	-	67	M	Lung cancer	Nivolumab	Appetite impaired, malaise, arthralgia, palpitations, Na 140 mEq/L, WBC 3,200/μL, Na 135 mEq/L, Glu 88 mg/dL, ACTH 2.7 pg/mL, F 0.8 g/dL	Isolated ACTH deficiency (IAD)
Yamada T, et al. Two cases of pituitary hypoadrenocorticism during anti-PD-1 antibody treatment. The 92nd Annual Congress of the Japan Endocrine Society. 2019.5;839	-	78	M	Gastric cancer	Nivolumab	Appetite impaired, pyrexia, malaise, BP 93/51 mmHg, BT 37.6ºC, ACTH <1.5 pg/mL, F 2.5 μg/dL, Na 126 mEq/L, ACTH/F low, hyponatraemia	Pituitary dysfunction
Yamada T, et al. Two cases of pituitary hypoadrenocorticism during anti-PD-1 antibody treatment. The 92nd Annual Congress of the Japan Endocrine Society. 2019.5;839	-	79	M	Lung cancer	Pembrolizumab	Appetite impaired, vomiting, malaise, BT 36.0ºC, ACTH <1.5 pg/mL, F 0.56 μg/dL, Na 121 mEq/L, ACTH/F low, hyponatraemia	Pituitary dysfunction
Takahashi Y, et al. A case of isolated ACTH deficiency caused by nivolumab. The 92nd Annual Congress of the Japan Endocrine Society. 2019.5;893	-	71	M	Lung adenocarcinoma	Nivolumab	Nausea, anorexia, Na 135 mEq/L, malaise, difficulty in walking, Na 127 mEq/L, ACTH 1.5 pg/mL, cortisol 0.826 μg/dL	Hypoadrenocorticism, isolated ACTH deficiency
Sekizaki T, et al. A Case of nivolumab-induced hypophysitis resulting in pituitary adrenal cortex hypofunction after transient increase of ACTH. The 92nd Annual Congress of the Japan Endocrine Society. 2019.5;899	-	62	M	Right renal cell carcinoma	Nivolumab	ACTH 232.7 pg/mL, cortisol (F) 21.9 μg/dL, ACTH 29.1 pg/mL, F 11.4 μg/mL, ACTH 3.7 pg/mL, F 1.6 μg/m	Pituitary hypoadrenocorticism
Colak S, et al. Nivolumab induced seronegative arthritis in a patient with refractory hodgkin's lymphoma. Archives of Rheumatology. 2019;34:1:112-114	-	38	M	Hodgkin's lymphoma	Nivolumab	Joint swelling, oedema	Arthritis
Hidaka Y, et al. A Case of rheumatoid arthritis during nivolumab treatment for advanced gastric cancer. The 105th General Meeting of the Japanese Society of Gastroenterology (May 9-11, 2019). 2019.5;116:theme issue:P-183	-	63	W	Advanced gastric cancer	Nivolumab	Arthralgia, arthralgia, CRP/erythrocyte sedimentation rate increased	Arthritis
Kitadai R, et al. A Case of Lung Adenosquamous Carcinoma with Drug-induced Organizing Pneumonia due to Nivolumab After Achieving a Clinical Response. Japanese Journal of Lung Cancer (e-journal). 2019;59:1:53-59	-	67	W	Adenosquamous cell lung cancer	Nivolumab	Malaise, dyspnoea, dyspnoea improved from the start of PSL, KL-6 decreased	Drug-induced pneumonia
Izuchi T, et al. A Case of fulminant type1 diabetes leading to DKA during nivolumab treatment. Folia Endocrinologica Japonica. 2019.11;95:2:P-FF2-4	-	74	M	Renal cell carcinoma	Nivolumab	AMY 461 U/L and casual blood glucose 225 mg/dL, pollakiuria symptoms, metabolic acidosis, thirst, anorexia, blood glucose 812 mg/dL, ketone 2+, HbA1c 7.3%, urinary CPR depleted to below measurement sensitivity	Fulminant type 1 diabetes mellitus
Okauchi S, et al. Nivolumab-induced secondary hypoadrenocorticism (isolated autoimmune ACTH deficiency) in a patient with lung adenocarcinoma. The 59th Annual Meeting of the Japanese Respiratory Society (April 12-14, 2019). 2019.4;8:theme issue:PP713	-	UNK	UNK	Left lung adenocarcinoma	Nivolumab	Anorexia, hyponatraemia, ACTH 4.9 pg/mL cortisol 0.12 mcg/dL, poor response to ACTH and cortisol	Secondary hypoadrenocorticism
Tani R, et al. A case of immune checkpoint inhibitor-associated drug-induced myocarditis whose course was similar to Tako-Tsubo cardiomyopathy. The 5th Meeting of the Japanese Cardiomyopathy Society. 2019.7;40	-	72	M	Renal cell carcinoma	Nivolumab	Dyspnoea, ST elevation, cardiac enzyme	Myocarditis
Konishi M. What is immune reconstitution inflammatory syndrome (IRIS) that is now under the spotlight?. SRL Hokan Quaterly. 2019;39:4:21-27	-	UNK	UNK	Lung cancer	Nivolumab	Appetite impaired, blood pressure decreased, malaise, isolated adrenocorticotropin (adrenocorticotropic hormone: ACTH) deficiency	Adrenal insufficiency
Hayashi I, et al. Mucous membrane pemphigoid in the oral cavity in a patient with lung cancer receiving nivolumab. The 44th Chubu Regional Meeting of the Japanese Society of Oral and Maxillofacial Surgeons. 2019.5;25	-	72	M	Lung cancer	Nivolumab	Intraoral pain, sore on the left buccal mucosa and oral floor mucosa	Pemphigoid
Asahina R, et al. A case of systemic vasculitis after nivolumab treatment for the recurrence of malignant pleural mesothelioma. The 234th Kanto Regional Meeting of the Japanese Respiratory Society. 2019.5;10	-	67	M	Malignant pleural mesothelioma	Nivolumab	Numbness, weakness, purpura, abdominal pain	Small intestinal perforation, systemic vasculitis
Kuribayashi N, et al. Use of immune checkpoint inhibitors in our hospital and a case of inhibitor-induced hepatic dysfunction for which liver biopsy was performed. Acta Hepatologica Japonica. 2019.5;60:S1:O-28	-	50s	M	Non-small cell lung cancer	Pembrolizumab	AST 69 U/L, ALT 83 U/L, T-bil 3.12 mg/dL, γ-GTP 604 U/L, ALP 930 U/L, AST 294 U/L, ALT 220 U/L, T-bil 15.19 mg/dL, γ-GTP 169 U/L, ALP 834 U/L	Hepatic function disorder
Sakamaki A, et al. Two cases of liver disorder considered to be immune-related adverse events associated with immune checkpoint inhibitors. Acta Hepatologica Japonica. 2019.5;60:S1:P-34	-	72	M	Malignant melanoma	Nivolumab/Ipilimumab combo	AST 119 U/L, ALT 99 U/L, ALP 1009 U/L, γ-GTP 364 U/L	Cholangitis sclerosing
Sakamaki A, et al. Two cases of liver disorder considered to be immune-related adverse events associated with immune checkpoint inhibitors. Acta Hepatologica Japonica. 2019.5;60:S1:P-34	-	57	M	Renal cell carcinoma	Nivolumab/Ipilimumab combo	AST 525 U/L, ALT 640 U/L	Acute liver disorder
Williams E, et al. 819 Extragenital lichen sclerosus is an immune-related adverse event with nivolumab. Journal of Investigative Dermatology. 2019;139:5 Supplement:S141	-	78	W	Melanoma	Nivolumab	Papule	Lichen sclerosus (LS)
Malhotra N, et al. PERICARDIAL EFFUSION WITH TAMPONADE PHYSIOLOGY AS AN IMMUNE-RELATED ADVERSE EVENT SECONDARY TO NIVOLUMAB. Journal of the American College of Cardiology. 2019;73:9:2613	-	46	M	Adenocarcinoma	Nivolumab	Malaise, nausea, vomiting, shortness of breath, pericardial effusion	Pericarditis
Murray M, et al. APPROACH AND MANAGEMENT OF A UNIQUE AND OFTEN FATAL CAUSE OF MYOCARDITIS. Journal of the American College of Cardiology. 2019;73:9:2794	-	70	M	Oesophageal squamous cell carcinoma	Nivolumab	Headache, sweaty, shortness of breath, troponin increased	Myocarditis
Barseem H, et al. Are pancreatic beta cells more roadkill in our quest to cure cancer?. (Abstract Number: A26(P144)). Diabetic Medicine. 2019;36:Supplement 1:14	-	70	M	Poorly differentiated non-small cell lung cancer	Pembrolizumab	Polyuria, polydipsia, glucose 39.1 mmol/L, pH 7.247, ketonuria +4, HbA1c 52 mmol/mol, anti-GAD antibody positive	Autoimmune diabetes mellitus
De la Hoz A, et al. Nivolumab-induced encephalitis post allogeneic stem cell transplant in a patient with Hodgkin's disease. Bone Marrow Transplantation. 2019;54:5:749-751	30323308	28	W	Hodgkin's lymphoma	Nivolumab	Headache, nausea, dizziness, rash	Suspected autoimmune encephalitis
Tran CN, et al. A case of nivolumab-induced gastrointestinal toxicity treated with vedolizumab in the context of metastatic non-small cell lung cancer. (Abstract Number: P192). Journal for ImmunoTherapy of Cancer. 2018;6:Supplement 1:P192	-	65	M	Lung cancer	Nivolumab	Nausea, vomiting, abdominal cramp, dehydration, weight decreased	Active inflammation of the stomach and duodenum
Arai S, et al. A case of severe erythema multiforme after nivolumab treatment. The Japanese Journal of Dermatology. 2019.6;129:5:1174	-	80	W	Lung adenocarcinoma	Nivolumab	Erythema/ulcer, intraoral erosion, skin eruption	Erythema multiforme major
Kato T, et al. Four cases of psoriasiform rash during treatment with anti- PD-1 antibodies. The Japanese Journal of Dermatology. 2019.6;129:5:1194	-	81	W	Malignant melanoma of face	Nivolumab	Erythema	Rash psoriasiform
Kato T, et al. Four cases of psoriasiform rash during treatment with anti- PD-1 antibodies. The Japanese Journal of Dermatology. 2019.6;129:5:1194	-	88	M	Malignant melanoma of right parietal region	Pembrolizumab	Erythema	Rash psoriasiform
Kato T, et al. Four cases of psoriasiform rash during treatment with anti- PD-1 antibodies. The Japanese Journal of Dermatology. 2019.6;129:5:1194	-	57	W	Lung cancer	Nivolumab	Erythema	Rash psoriasiform
Kato T, et al. Four cases of psoriasiform rash during treatment with anti- PD-1 antibodies. The Japanese Journal of Dermatology. 2019.6;129:5:1194	-	83	M	Lung cancer	Nivolumab	Skin eruption	Rash psoriasiform
Akagawa M, et al. Nivolumab-induced severe hepatic function disorder in a patient with malignant melanoma. The Japanese Journal of Dermatology. 2019.6;129:5:1218	-	75	W	Malignant melanoma	Nivolumab	Pyrexia, jaundice	Liver disorder
Aizu T, et al. Decreased saliva during combination therapy with nivolumab plus ipilimumab in a patient with malignant melanoma. The Japanese Journal of Dermatology. 2019.6;129:5:1218	-	73	W	Malignant melanoma of anal region	Nivolumab	Dry mouth, amylase slightly high, amylase isozymetype increased	Deceased saliva volume
Yoshiaki Matsumura, et al. Rapidly progressing programmed cell death 1 inhibitor-related pneumonitis in a hemodialytic patient with metastatic renal cell carcinoma. IJU Case Reports. 2019;2:3:155-157	32743399	61	M	Renal cell carcinoma	Nivolumab	Respiratory discomfort, malaise	Pneumonitis
Miyamoto Y, et al. A case of myasthenia gravis after nivolumab treatment. The 120th Shikoku Regional Meeting of the Japanese Society of Internal Medicine. 2019.5;34	-	77	M	Malignant melanoma	Nivolumab	Dysphagia, weakness of limbs, left eyelid ptosis, dysphagia, dyslalia, muscular weakness, Ca 13.9 mg/dL	Myasthenia gravis
Grover S, et al. Lymphocytic colitis-like pattern of mucosal injury and the challenges in diagnosing cancer immunotherapy-related toxicity. Cancer. 2019;125:11:1768-1770	30892689	62	W	Melanoma	Nivolumab/Ipilimumab combo	Diarrhoea, stools watery	Lymphocytic colitis
Gran F, et al. Erythema multiforme-like rash upon anti-melanoma therapy with BRAF and MEK inhibitors. European Journal of Dermatology. 2019;29:1:107-108	30998207	53	W	BRAF mutant advanced cutaneous melanoma	Nivolumab	Fatigue, pruritic maculopapular rash; oral, genital, anal erosion	Erythema multiforme-like rash
Obata S, et al. Vogt-Koyanagi-Harada Disease-Like Uveitis during Nivolumab (Anti-PD-1 Antibody) Treatment for Metastatic Cutaneous Malignant Melanoma. Case Reports in Ophthalmology. 2019;10:1:67-74	31097947	63	W	Malignant melanoma	Nivolumab	Vision loss	Panuveitis
Savedchuk S, et al. IMMUNE CHECKPOINT INHIBITOR (ICI) INDUCED RELAPSING INTERSTITIAL NEPHRITIS. (Abstract Number: 337). American Journal of Kidney Diseases. 2019;73:5:731	-	67	M	Renal cell carcinoma	Nivolumab	Serum creatinine (Scr) increased (increase from 1.0 mg/dL at baseline to 6.5 mg/dL); urine analysis showing WBC of 3 to 10, RBC negative, and mild proteinuria; urine staining showing "a few" eosinophils	Nephritis interstitial acute (AIN)
Gopee NH, et al. Toxic epidermal necrolysis secondary to nivolumab and ipilimumab cotherapy. (Abstract Number: P17). British Journal of Dermatology. 2019;180:5:e152-e153	-	62	M	Melanoma	Nivolumab/Ipilimumab combo	Skin eruption	Toxic epidermal necrolysis (TEN)
Inamori O, et al. A case of fulminant hepatitis after nivolumab treatment. Proceedings of the Japanese Society of Pathology. 2019.5;108:1:379	-	80s	W	Chromophobic renal cell carcinoma of right kidney	Nivolumab	Jaundice	Hepatitis fulminant
Takayama T, et al. Destructive thyroiditis after nivolumab treatment in a patient with oral malignant melanoma. Japanese Journal of Head and Neck Cancer. 2019.6;45:2:P-019	-	63	M	Malignant melanoma of left maxillary gingiva	Nivolumab	TSH decreased and FT3/FT4 increased	Destructive thyroiditis
Hihara K, et al. Drug-induced interstitial pneumonia leading to death during nivolumab therapy in a patient with hypopharyngeal cancer. Japanese Journal of Head and Neck Cancer. 2019.6;45:2:P-022	-	60	M	Hypopharyngeal cancer	Nivolumab	Dyspnoea sensation, dysphagia, KL-6 increased	Drug-induced interstitial pneumonia
Kawabe H, et al. A case of subtotal colectomy due to adverse events associated with nivolumab. Japanese Journal of Head and Neck Cancer. 2019.6;45:2:P-030	-	53	M	Lower left gingival carcinoma	Nivolumab	Stools watery, visual acuity reduced	Colitis
Kato T, et al. Rhabdomyolysis following nivolumab treatment in a patient with lung metastasis after mandibular gingival cancer surgery. Japanese Journal of Head and Neck Cancer. 2019.6;45:2:P-136	-	76	M	Mandibular gingival carcinoma	Nivolumab	Serum CK increased, myoglobinuria	Rhabdomyolysis
Naito T, et al. Clinical investigation of nerve-related adverse events after immune checkpoint inhibitor treatment. Brochures and proceedings from Annual Meeting of the Japanese Society of Neurology. 59:472	-	UNK	UNK	Lung adenocarcinoma	Nivolumab	Lightheadedness	Peripheral neuropathy
Ishihara C, et al. Monitoring of nivolumab-associated irAEs in the elderly using electronic medical records and a case of steroid-induced delirium. The 3rd Meeting of the Japanese Society of Geriatric Pharmacy. 2019.5;185	-	80s	M	Large intestine carcinoma, Non-small cell lung cancer	Nivolumab	Malaise, low blood pressure, malaise, feelings of weakness, hypotension	Adrenal insufficiency
Araya T, et al. Nivolumab-induced bullous drug eruption in 2 patients with squamous cell carcinoma of the lung. Japanese Journal of Allergology. 2019.6;68:4,5:524	-	67	M	Squamous cell carcinoma of lung	Nivolumab	Blister	Bullous drug eruption grade 2
Araya T, et al. Nivolumab-induced bullous drug eruption in 2 patients with squamous cell carcinoma of the lung. Japanese Journal of Allergology. 2019.6;68:4,5:524	-	76	M	Squamous cell carcinoma of lung	Nivolumab	Blister	Bullous drug eruption grade 2
Mikuni H, et al. Three cases of adrenal insufficiency during immune checkpoint inhibitor treatment. Japanese Journal of Allergology. 2019.6;68:4,5:596	-	77	W	Lung adenocarcinoma	Pembrolizumab	Anorexia, queasy	Adrenal insufficiency
Mikuni H, et al. Three cases of adrenal insufficiency during immune checkpoint inhibitor treatment. Japanese Journal of Allergology. 2019.6;68:4,5:596	-	69	M	Lung adenocarcinoma	Nivolumab	Blood pressure decreased, ACTH low, cortisol low	Pituitary insufficiency
Mikuni H, et al. Three cases of adrenal insufficiency during immune checkpoint inhibitor treatment. Japanese Journal of Allergology. 2019.6;68:4,5:596	-	67	M	Lung adenocarcinoma	Pembrolizumab	Pyrexia, blood pressure decreased	Adrenal insufficiency
Tanaka M, et al. Two cases of nivolumab-induced oral mucositis. The Japanese Journal of Oral Care. 2019.4;13:3:175	-	48	M	Right lung adenocarcinoma	Nivolumab	Pain, leukoderma, erosion	Mucositis oral
Tanaka M, et al. Two cases of nivolumab-induced oral mucositis. The Japanese Journal of Oral Care. 2019.4;13:3:175	-	53	M	Left nasal cavity cancer	Nivolumab	Leukoderma	Mucositis oral
Kawakami M, et al. A case of oral lichen planus that specifically developed during nivolumab treatment. The Japanese Journal of Oral Care. 2019.4;13:3:190	-	75	M	Gastric cancer	Nivolumab	Erosion, ulcer, blister	Mucosal lichen planus
Honjo O, et al. Nivolumab-induced autoimmune encephalitis in a patient with large cell lung cancer. Annals of the Japanese Respiratory Society. 2019;8:3:167-172	-	59	M	Large cell carcinoma	Nivolumab	Sudden loss of consciousness, fall due to sursumvergence	Acute encephalitis
Venetsanaki V, et al. Diabetes mellitus secondary to treatment with immune checkpoint inhibitors. Current Oncology. 2019;26:1:e111-e114	30853817	71	UNK	Non-small cell lung cancer	Nivolumab	Weakness generalised, polyuria, polydipsia, blood glucose 471 mg/dL (26 mmol/L), serum anti-glutamic acid decarboxylase antibody or anti-islet cell antibody high	T1DM
Iadarola C, et al. Nivolumab induced thyroid dysfunction: Unusual clinical presentation and challenging diagnosis. Frontiers in Endocrinology. 2019;10:JAN:page number unavailable	30705667	64	W	KRAS mutant lung adenocarcinoma	Nivolumab	Dyspnoea, serum TSH low	Partial hypopituitarism with adrenocortical and gonadal axis dysfunction
Iadarola C, et al. Nivolumab induced thyroid dysfunction: Unusual clinical presentation and challenging diagnosis. Frontiers in Endocrinology. 2019;10:JAN:page number unavailable	30705667	66	M	Left lung adenocarcinoma	Nivolumab	Palpitations, tremor	Graves' disease-like hyperthyroidism
Gambale E, et al. Bullous pemphigoid during Nivolumab therapy: A case report. (Abstract Number: P3). Journal of Translational Medicine. 2018;16:Supplement 1:P3	-	68	M	BRAF wild-type melanoma	Nivolumab	Erosion, vesicle, absolute eosinophil count increased from previous measurement	BP
Porambo ME, et al. Nivolumab-induced neuralgic amyotrophy with hourglass-like constriction of the anterior interosseous nerve. Muscle and Nerve. 2019;59:6:E40-E42	30809822	71	M	Lung adenocarcinoma	Nivolumab	Severe acute bilateral upper limb pain, paraesthesia, weakness, pain	Neuralgic amyotrophy (NA)
Mangana J, et al. Rapidly Evolving Extensive Fluorodeoxyglucose-Positive Soft-Tissue Activity during Nivolumab Therapy. JAMA Oncology. 2019;5:5:730-731	30676614	41	W	Melanoma of upper left thigh	Ipilimumab, Nivolumab/Ipilimumab combo	Redness, swelling, pyrexia, diffuse erythematous induration, non-indurated subcutaneous nodule	Lymphocytic lobular panniculitis
Choi ME, et al. A case of erythema nodosum-like panniculitis induced by nivolumab in a patient with oesophageal cancer. Australasian Journal of Dermatology. 2019;60:2:154-156	30656640	53	M	Oesophageal carcinoma	Nivolumab	Tenderness, multiple nodules, arthralgia	Septal panniculitis
Shibayama M, et al. Two cases of nivolumab-induced type 1 diabetes mellitus in our hospital. The 56th Kanto- Koshinetsu Regional Meeting of the Japan Diabetes Society. O-108	-	59	M	Oropharyngeal cancer	Nivolumab	Thirst, excessive drinking, blood glucose 483 mg/dL, HbA1c 8.5%, blood C-peptide <0.03 ng/mL	Fulminant type 1 diabetes mellitus
Shibayama M, et al. Two cases of nivolumab-induced type 1 diabetes mellitus in our hospital. The 56th Kanto- Koshinetsu Regional Meeting of the Japan Diabetes Society. O-108	-	61	M	Squamous cell carcinoma of lung	Nivolumab	Blood glucose 829 mg/dL, HbA1c 10.2%, blood C-peptide 0.12 ng/mL	Acute-onset type 1 diabetes mellitus
Namai K, et al. Two cases of fulminant type 1 diabetes after immune checkpoint inhibitor treatment. The 18th Meeting of Association for the Study of Innovative Diabetes Treatment in Japan and the 16th Meeting of Association for the Study of Type 1 Diabetes. 61	-	70	M	Primary lung adenocarcinoma	Nivolumab	Thirst, excessive drinking, polyuria, weight decreased, casual blood glucose 813 mg/dL, HbA1c 7.6%, glycated albumin (GA) 28.3%, pH 7.34, urinary ketone (2+)	Fulminant type 1 diabetes mellitus
Namai K, et al. Two cases of fulminant type 1 diabetes after immune checkpoint inhibitor treatment. The 18th Meeting of Association for the Study of Innovative Diabetes Treatment in Japan and the 16th Meeting of Association for the Study of Type 1 Diabetes. 61	-	84	M	Right urothelial carcinoma	Pembrolizumab	Shock, consciousness disturbed, blood glucose 1124 mg/dL, HbA1c 6.3%, GA 18.7%, pH 6.827, blood ketone body increased, pancreatic exocrine enzyme increased, GAD antibody ≥2000 U/m, IA-2 antibody 1.3 U/mL, serum CPR/urinary CPR below sensitivity	Fulminant type 1 diabetes mellitus
Nonaka H, et al. A case of fulminant type 1 diabetes after nivolumab treatment for gastric cancer. The 645th Kanto Regional Meeting of the Japanese Society of Internal Medicine. 46	-	69	M	Gastric cancer	Nivolumab	Thirst/excessive drinking, anorexia/vomited breakfast, casual blood glucose 900 mg/dL, urine ketone body present; blood gas pH 7.144, HbA1c: 7.3%, urinary C-peptide (CPR) 0.4 μg/day	Fulminant type 1 diabetes mellitus
Asai S, et al. A case of fulminant type 1 diabetes that was considered associated with nivolumab treatment. The 54th Kanto-Koshinetsu Regional Meeting of the Japan Diabetes Society (Jan. 21, 2017);2017. 1;61:9:O-063	-	50s	M	Lung adenocarcinoma	Nivolumab	Thirst, excessive drinking, polyuria, blood glucose 516 mg/dL, urinary ketone body 1+	FD
Yamazaki Y, et al. A case of fulminant type 1 diabetes during nivolumab treatment for melanoma. The 54th Kanto-Koshinetsu Regional Meeting of the Japan Diabetes Society (Jan. 21, 2017); 2017;2017. 1;61:9:O-064	-	65	W	Melanoma of anterior vaginal wall	Nivolumab	Blood glucose and HbA1c increased rapidly to 487 mg/dL and 6.7%, respectively; urinary ketone body positive	Fulminant type 1 diabetes mellitus
Katakami H, et al. Fulminant type 1 diabetes after nivolumab (niv) treatment in a patient with advanced gastric cancer (aGC). The 55 Kinki Regional Meeting of the Japan Diabetes Society. O-019	-	60s	M	Unresectable aGC	Nivolumab	Inappetence, general malaise, thirst/excessive drinking, weight decreased, hyperglycaemia (FBS 318 mg/dL, HbA1c 7.3%), severe ketosis (total blood ketone 4490 μM), urinary C-peptide 2.2 μg/gCr	FDM
Ikawa H, et al. A case of immune checkpoint inhibitor (nivolumab)-associated fulminant type 1 diabetes. The 52nd Hokkaido Regional Meeting of the Japan Diabetes Society. 24	-	74	M	Hepatocellular carcinoma	Nivolumab	General malaise, thirst, excessive drinking/polyuria, casual blood glucose 1016 mg/dL, HbA1c 7.6%, C-peptide 0.26 ng/mL	Fulminant type 1 diabetes mellitus
Suzuki M, et al. A case of nivolumab-induced fulminant type 1 diabetes. The 56th Chugoku-Shikoku Regional Meeting of the Japan Diabetes Society. 2-D-20	-	57	W	Squamous cell carcinoma of lung	Nivolumab	HbA1c approximately 5.7% (5.3 to 5.9%), casual blood glucose remained 90 to 100 mg/dL, HbA1c 6.3%, casual blood glucose 143 mg/dL, thirst/excessive drinking/polyuria, fasting blood glucose high at 372 mg/dL, blood IRI 1.4 μIU/mL, blood/urinary CPR below sensitivity.	Fulminant type 1 diabetes mellitus
Kobayashi Y, et al. A case of fulminant type 1 diabetes during nivolumab (nivo) treatment for gastric cancer and team care in our hospital. The 284th Hokkaido Regional Meeting of the Japanese Society of Internal Medicine. 44	-	73	M	Unresectable advanced gastric cancer	Nivolumab	Appetite impaired, casual blood glucose 601 mg/dL	Fulminant type 1 diabetes mellitus
Hayashi A, et al. Drug-induced lung disorder caused by nivolumab in an autopsied patient with squamous cell carcinoma of the lung complicated by interstitial pneumonia. The 184th Kanto Branch Conference of the Japan Lung Cancer Society (March 9, 2019). 2019.3;14	-	61	M	Squamous cell carcinoma of lung	Nivolumab	Pyrexia, dyspnoea, diarrhoea, respiratory distress, KL-6 increased	Drug-induced lung disorder or acute exacerbation of interstitial pneumonia
Yagawa Y, et al. A case of liver metastasis after surgery for esophageal malignant melanoma responding to nivolumab. The 73rd Annual Meeting of the Japan Esophageal Society. 2019.6;232	-	70s	M	Malignant melanoma of lower thoracic esophagus	Nivolumab	Itching, maculopapular drug eruption, TSH increased to 5 to 7.5 uIU/mL	Skin disorder
Yuki O, et al. A case of uveitis during long-term nivolumab therapy. The 11th Meeting of Kanagawa Ophthalmologists Association. 2019.6;11	-	59	M	Gastric cancer	Nivolumab	Visual field disorders, corrected visual acuity decreased to 0.15	Uveitis
Ochi A, et al. A case of drug-induced enterocolitis caused by nivolumab. The 325th Kyushu Regional Meeting of the Japanese Society of Internal Medicine. 2019.5;82	-	70	M	Renal cell carcinoma	Nivolumab	Diarrhoea, difficulty in food intake	Drug-induced enterocolitis
Mori H, et al. A suspected case of immune thrombocytopenic purpura associated with nivolumab. The 133rd Tokai Regional Meeting of the Japanese Society for Tuberculosis, the 115th Tokai Regional Meeting of the Japanese Respiratory Society, the 18th Chubu Branch Meeting of the Japan Society of Sarcoidosis and other Granulomatous Disorders. 2019.6;23	-	77	M	Non-small cell lung cancer	Nivolumab	Pyrexia, CRP increased, platelets decreased, petechiae, sputum bloody, bloody stool	Immune thrombocytopenic purpura
Kusumoto S, et al. A case of acute hepatitis B during nivolumab treatment for renal cancer. The 113rd Kyushu Branch Regular Meeting of the Japanese Society of Gastroenterology, the 107th Kyushu Branch Regular Meeting of Japan Gastroenterological Endoscopy Societ. 2019.5;186	-	68	M	Right renal cell carcinoma	Nivolumab	AST 1781, ALT 1372, AST 1781, ALT 1372, HBs-Ag 32665 IU/mL, PT 62%	Acute hepatitis B
Maeda T, et al. Hypoadrenalism during combination therapy with nivolumab plus ipilimumab in a patient with malignant melanoma. The Japanese Journal of Dermatology. 2019.2;129:6:1350	-	71	M	Primary malignant melanoma on right sole of foot	Nivolumab/Ipilimumab combo	Anorexia/malaise	Hypoadrenalism
Yamakawa K, et al. Secondary hypoadrenocorticism during concomitant use of nivolumab and ipilimumab in a patient with malignant melanoma. The Japanese Journal of Dermatology. 2019.2;129:6:1355	-	76	M	Malignant melanoma of left heel	Nivolumab/Ipilimumab combo	General malaise, inappetence; blood Na, ACTH, and cortisol low; ACTH deficiency	Secondary adrenal insufficiency
Zhao Z, et al. Treatment of Skin Reaction Induced by Nivolumab Combined with Radiotherapy in Non-small Cell Lung Cancer: A Case Report. Chinese Medical Sciences Journal. 2018;33:3:183-187	30266109	60	M	Squamous cell carcinoma of lung	Nivolumab	Macule/papule, itching sensation, burning sensation, instrumental activities of daily living limited, skin eruption, moist desquamation	Grade 2 skin immune-related adverse events (irAEs)
Usmani S, et al. Immune checkpoint inhibitors (Nivolumab)-induced enterocolitis demonstrated on 18Fluorine-fluorodeoxyglucose positron emission tomography-computed tomography. Indian Journal of Nuclear Medicine. 2019;34:2:173-175	31040539	23	M	Recurrent Hodgkin's lymphoma	Nivolumab	Watery diarrhoea, abdominal cramp	Secondary enterocolitis
Fouchard M, et al. Three cases of immune cholangitis related to anti-programmed cell death and programmed cell death ligand agents for the treatment of non-small cell lung cancer. European Journal of Cancer. 2019;115:107-110	31132740	52	M	Advanced lung adenocarcinoma	Nivolumab	Abdominal pain without fever, white blood cells increased, cytolysis, cholestasis	Immune cholangitis
Chin CK, et al. Secondary haemophagocytic lymphohistiocytosis due to checkpoint inhibitor therapy. European Journal of Cancer. 2019;115:84-87	31129384	69	W	Melanoma	Nivolumab, Nivolumab/Ipilimumab combo	Pyrexia, lethargy, abdominal distension, swelling, pyrexia, bilateral pitting oedema, anaemia, thrombocytopenia, hyponatraemia, hyperferritinaemia (119000 ug/L [30 to 300 ug/L]), hypofibrinogenaemia, hypertriglyceridaemia	Haemophagocytic lymphohistiocytosis (HLH)
Garcia-Gomez FJ, et al. Pneumonitis Related to Melanoma Immunotherapy. Clinical Nuclear Medicine. 2019;44:6:E392-E393	30932979	41	M	Melanoma	UNK	Dyspnoea, pyrexia	Immune-related pneumonitis
Yanase T, et al. A case of leukoderma and uveitis in which the metastatic lesions of malignant melanoma disappeared after nivolumab treatment. The 35th Annual Meeting of Japanese Skin Cancer Society (May 24-25, 2019.2019.5;C-5-2	-	74	W	Malignant melanoma	Nivolumab	Vision blurred, eyelash greying, spot of depigmentation on trunk	Uveitis
Okubo N, et al. A case of ground-glass opacities during nivolumab treatment following radiotherapy for metastatic lesions of lung cancer. The 72nd General Conference of Medical Society of Toho University (Nov. 14-16, 2018). 2018.11;66:1:75-76	-	64	M	Primary left upper positive lung adenocarcinoma	Nivolumab	Pyrexia, dyspnoea	Radiation pneumonia or drug-induced lung disorder
Aoki E, et al. Haemophagocytic syndrome after combination therapy with nivolumab and ipilimumab in a patient with malignant melanoma. The 35th Annual Meeting of Japanese Skin Cancer Society (May 24-25, 2019). 2019.5;C-6-3	-	64	W	Malignant melanoma of unknown primary	Nivolumab, Nivolumab/Ipilimumab combo	Pyrexia, neutrophils decreased, platelets decreased; LDH, ferritin, and sIL-2Rslightly above the upper limit of reference ranges	Haemophagocytic syndrome
Oaku S, et al. Bullous pemphigoid after immune checkpoint inhibitor treatment in 2 patients with malignant melanoma. The 35th Annual Meeting of the Japanese Skin Cancer Society (2019.5. 24-25). 2019.5;C-6-4	-	41	W	Malignant melanoma of dorsum of left hand	Nivolumab/Ipilimumab combo	Blisters on whole body	Bullous pemphigoid
Oaku S, et al. Bullous pemphigoid after immune checkpoint inhibitor treatment in 2 patients with malignant melanoma. The 35th Annual Meeting of the Japanese Skin Cancer Society (2019.5. 24-25). 2019.5;C-6-4	-	76	M	Malignant melanoma of head	Nivolumab	Blisters on whole body	Bullous pemphigoid
Fuse M, et al. A Case of idiopathic thrombocytopenic purpura during nivolumab therapy for malignant melanoma. The 35th Annual Meeting of Japanese Skin Cancer Society (May 24-25, 2019). 2019.5;E-7-1	-	70s	M	Malignant melanoma	Nivolumab	Platelet count rapidly decreased from 26.7×10 to the 4th power/µL at baseline, PA-IgG was 299.7 ng/10 to the 7th power cells, and platelet count decreased temporarily to 6.5×10 to the 4th power/μL	Idiopathic thrombocytopenic purpura
Asanuma T, et al. A case of fulminant type 1 diabetes approximately 7 months after nivolumab treatment. The 55th Kanto-Koshinetsu Regional Meeting of the Japan Diabetes Society (Jan. 20, 2018). 2018.1;61:10:O-153	-	71	M	Left renal cancer	Nivolumab	Thirst, excessive drinking, weight decreased (4 kg/month), casual blood glucose 736 mg/dL, HbA1c 7.6%	Fulminant type 1 diabetes mellitus (FD)
Matsuya T, et al. Fulminant type 1 diabetes after sequential therapy with anti-PD-1 antibodies and anti-CTLA-4 antibodies in a patient with malignant melanoma. The 417th Hokkaido Regional Meeting of the Japanese Dermatological Association. 3	-	68	M	Malignant melanoma of left head	Nivolumab, Ipilimumab	Queasy and vomiting, thirst, blood glucose markedly high	Fulminant type 1 diabetes mellitus
Aizu T, et al. Enteritis associated with combination therapy with nivolumab plus ipilimumab in a patient with anal malignant melanoma. The 35th Annual Meeting of Japanese Skin Cancer Society (May 24-25, 2019). 2019.5;E-7-6	-	73	W	Malignant melanoma of anal region	Nivolumab/Ipilimumab combo	Pyrexia, appetite impaired, watery diarrhoea	Enterocolitis
Katayama S, et al. Pseudoprogression and interstitial pneumonia during combination therapy with ipilimumab plus nivolumab in a patient with cervical melanoma. The 35th Annual Meeting of Japanese Skin Cancer Society (May 24-25, 2019). 2019.5;E-8-1	-	69	W	Melanoma	Nivolumab, Nivolumab/Ipilimumab combo	Cough, respiratory discomfort	Organising pneumonia
Akagawa M, et al. Nivolumab-induced severe hepatic function disorder in a patient with malignant melanoma. The 35th Annual Meeting of Japanese Skin Cancer Society (May 24-25, 2019). 2019.5;E-8-7	-	75	W	Malignant melanoma	Nivolumab	Pyrexia, jaundice	Liver disorder
Kawakami K. 6 Cancer cases 106. The Journal of Practical Pharmacy. 2019;70:4:ii+vii+751-752+1083-1084	-	67	M	Primary lung cancer of right lower lobe (Adenocarcinoma)	Nivolumab	AST 34 U/L, ALT 38 U/L, shortness of breath, malaise, pyrexia (37.3°C), patient commented "I sweat a lot", body temperature 37.1°C, blood pressure 146/90 mmHg, heart rate 110 beats/min, SpO2 85%.	Interstitial pneumonia
Aoki N, et al. A case of malignant melanoma of the rectum that achieved PR with BRAF/MEK inhibitors and was successfully treated with radical surgery. Journal of Japanese College of Surgeons. 2019.6;44:3:541	-	60	M	Malignant melanoma of rectal and anal region	Nivolumab	Muscle weakness lower limb	post surgical inflammatory neuropathy
Tanahashi T, et al. Colitis and diarrhea during nivolumab therapy in a dialysis patient. Journal of Japanese College of Surgeons. 2019.6;44:3:598	-	70s	M	Gastric cancer	Nivolumab	Frequent diarrhea ≥20 times	Grade 2 colitis
Yoshizawa A, et al. Toward widespread community palliative care: human resource development from the perspectives of home doctors and care provider hospitals. Presentation at the 29th Annual Meeting of Japanese Association for Home Care Medicine. Japanese Journal of Cancer and Chemotherapy. 2019;46:S1:39-42	-	72	W	Lung cancer	Nivolumab	Dyspnoea	Interstitial pneumonia
Hattahara K, et al. A Case of Late Onset Nivolumab-Induced Interstitial Nephritis in a Patient with Metastatic Renal Cell Carcinoma. Acta Urologica Japonica. 2019;65:5:157-161	-	43	M	Right renal cell carcinoma	Nivolumab	General malaise, oedema extremities, Cre 5.6 mg/dL	Nephritis interstitial (Grade 3 acute renal failure)
Takahashi S, et al. A case of anti-Ma2 antibody-positive encephalitis after anti-PD-1 antibody treatment for malignant pleural mesothelioma. The 651st Kanto Regional Meeting of the Japanese Society of Internal Medicine (June 8, 2019). 2019.6;34	-	78	M	Malignant pleural mesothelioma	Nivolumab	Consciousness disturbed (somnolence), convulsion, fluctuating consciousness disturbed (JCS 2-30), right MLF syndrome, left-beating nystagmus in all eye positions	Encephalitis
Kuroda M, et al. A case of fulminant type 1 diabetes with rapid decrease in insulin secretion caused by nivolumab. The 56th Kanto-Koshinetsu Regional Meeting of the Japan Diabetes Society. O-104	-	74	M	Right renal cancer	Nivolumab	Casual blood glucose 334 mg/dL, urinary C-peptide (CPR) 17.2 → 15.5 → 9.2 μg/day	Fulminant type 1 diabetes mellitus (F1DM)
Shimizu H, et al. A case of a gastric cancer patient whose pseudo-progression suggested an ir-AE, leading to the diagnosis. The 224th Kinki Regional Meeting of the Japanese Society of Internal Medicine. 2019.6;2	-	75	M	Gastric cancer	Nivolumab	Pain of right lower extremity, hyponatraemia (Na: 125 mEq/L), general malaise, basal values and responses of ACTH and cortisol decreased	Pituitary hypoadrenocorticism
Sakata S, et al. A case of fulminant type 1 diabetes 2 years after the initiation of nivolumab treatment. The 56th Kanto-Koshinetsu Regional Meeting of the Japan Diabetes Society. O-105	-	55	W	Left lung adenocarcinoma	Nivolumab	Blood glucose 93 mg/dL, HbA1c 5.9%, blood glucose 368 mg/dL, thirst, polyuria, blood glucose 598 mg/dL, urinary ketone body 1+	Fulminant type 1 diabetes mellitus
Matsumura K, et al. A case of acute kidney injury induced by immune checkpoint inhibitors. Journal of Japanese Society for Dialysis Therapy. 2019.6;52:S1:O-0135	-	70	M	Malignant melanoma	Nivolumab/Ipilimumab combo	Pyrexia persisted, systemic rash, BUN 31 mg/dL, Cr 2.56 mg/dL, mild protein urine, oliguria.	Acute kidney injury (AKI)
Roderburg C, et al. Excellent Response to Anti-PD-1 Therapy in a Patient with Hepatocellular Carcinoma Intolerant to Sorafenib. Visceral Medicine. 2019;35:1:43-46	31312649	77	W	Large, heterogeneous irregular mass in the right lobe of the liver; tumor stage Barcelona Clinic Liver Cancer (BCLC): C	Nivolumab	Glossy red flat papules, vesicles, and skin blisters on both feet and legs	Lichen ruber planus
Fazel M, et al. Severe Myositis, Myocarditis, and Myasthenia Gravis with Elevated Anti-Striated Muscle Antibody following Single Dose of Ipilimumab-Nivolumab Therapy in a Patient with Metastatic Melanoma. Case Reports in Immunology. 2019;2019:2539493	31183226	78	W	Melanoma	Nivolumab/Ipilimumab combo	Diplopia and proximal muscle weakness/myalgia, abducent nerve paralysis and gaze palsy with vertical movements, gait instability, generalised rash, decreased vibratory sense, dysphagia, hoarseness, bulbar symptoms including extreme respiratory distress, unable to cope with discharges, bilateral eyelid ptosis, respiratory effort increased	Myasthenia gravis (MG)
Huliyar RC, et al. Mystery of a checkpoint inhibitor. (Abstract Number: 6). Anticancer Research. 2018;38:12:6961	-	55	M	Melanoma	Nivolumab	Fatigue, headache, weakness, constipation; thyroid stimulating hormone, FT4, adrenocorticotropin, and cortisol low	Immune-mediated hypophysitis
Mori H, et al. Immune thrombocytopenia induced by nivolumab in a patient with non-small cell lung cancer. Respiratory Medicine Case Reports. 2019;28:100871	31198679	77	M	Non-small cell lung cancer	Nivolumab	Pyrexia, CRP increased, platelet count decreased, petechial rash, sputum bloody, bloody stool	Immune thrombocytopenia
Cinotti E, et al. Eruptive porokeratosis under nivolumab adjuvant treatment for melanoma. International Journal of Dermatology. 2019;58:7:e138-e140	30810218	46	M	Melanoma	Nivolumab	Itchy lesions on lower limbs and flexor upper arms, erythema, papule, annular patches with hyperkeratotic borders	Porokeratosis
Morita T, et al. A case of nivolumab-induced enterocolitis, an irAE, treated according to ulcerative colitis treatment. The 217th Tohoku Regional Meeting of the Japanese Society of Internal Medicine. 2019.6;24	-	82	M	Gastric cancer	Nivolumab	Watery diarrhoea, small-volume bloody stool, inappetence	irAE Enterocolitis
Tamagawa H, et al. A case of immune-related adverse events (irAEs) associated with nivolumab for the treatment of gastric cancer. The 217th Tohoku Regional Meeting of the Japanese Society of Internal Medicine. 2019.6;34	-	70s	M	Primary gastric cancer	Nivolumab	Pyrexia, general malaise, inappetence, consciousness disturbed	Multi-organ failure
Ogimi M, et al. Nivolumab, an Immune Checkpoint Inhibitor, Induces Fulminant Type1 Diabetes. The 91st Annual Meeting of Japanese Gastric Cancer Association (Feb. 27-May 1, 2019). 2019.2;P2-20-2	-	78	M	Advanced gastric carcinoma	Nivolumab	Casual blood sugar 554 mg/dL, urinary sugar 4+, HbA1c 6.6%, blood insulin <1.0 μU/mL, serum C-peptide 0.30 ng/mL, serum C-peptide after glucagon loading <0.03 ng/mL, metabolic acidosis	Fulminant type 1 diabetes mellitus
Samejima Y, et al. A case of severe cardiac failure during nivolumab treatment for squamous cell carcinoma of lung. The 110th Kansai Branch Conference of the Japan Lung Cancer Society. 2019.6;8	-	79	M	Squamous cell carcinoma of lung	Nivolumab	Dyspnoea	Drug-induced cardiomyopathy
Ueda M, et al. A case of nivolumab-induced crescentic glomerulonephritis. The 110th Kansai Branch Conference of the Japan Lung Cancer Society. 2019.6;9	-	72	M	Squamous cell carcinoma	Nivolumab	Protein urine, urinary occult blood	Crescentic glomerulonephritis
Ozeki Y, et al. A case of metachronous multiple lung squamous cell carcinoma with complete response after 4 doses of nivolumab. The Journal of the Japan Society for Respiratory Endoscopy. 2019.7;41:S:S375	-	73	M	Right lung cancer (Squamous cell carcinoma）	Nivolumab	KL-6 increased rapidly, mild exertional shortness of breath	Interstitial pneumonia
Itaru Sato, et al. A case of irAEs experienced in our palliative care units. The 24th Congress of the Japanese Society for Palliative Medicine. 2019.6;144	-	UNK	UNK	Gastric cancer	Nivolumab	PS decreased; AST, ALT, LAST, and ALT improved to 503, 247, 32, and 81 IU/L, respectively, but dexamethasone 8 mg/day was administered	Liver disorder
Yazaki U, et al. A case of uveitis caused by nivolumab. The 82nd Saitama Branch Meeting of the Japanese Urological Association. 2019.6;11	-	61	W	Left renal cancer	Nivolumab	Visual acuity reduced	Uveitis
Aoki Y, et al. A case of bullous pemphigoid during treatment with nivolumab. Skin Research. 2018.12;17:6:371	-	70s	W	Malignant melanoma	Nivolumab	Itching erythematous papules on lower legs, vesicles/pustules on trunk and extremities	Bullous pemphigoid
Hendrie JD, et al. Can an amino acid-based oral rehydration solution be effective in managing immune therapy-induced diarrhea?. Medical Hypotheses. 2019;127:66-70	31088651	62	W	Malignant melanoma	Nivolumab/Ipilimumab combo	Diarrhoea, watery diarrhoea aggravated, weight decreased, fatigue extreme and inappetence, pyrexia with chills and abdominal cramping, active bowel sounds, discomfort	Colitis
Ryuzaki M, et al. Acute Interstitial Nephritis With Karyomegalic Epithelial Cells After Nivolumab Treatment-Two Case Reports. Clinical Medicine Insights: Case Reports. 2019;12:1-7	31223235	76	M	Pancreatic carcinoma	Nivolumab	Oedema, fatigue	Nephritis interstitial acute (AIN)
Ryuzaki M, et al. Acute Interstitial Nephritis With Karyomegalic Epithelial Cells After Nivolumab Treatment-Two Case Reports. Clinical Medicine Insights: Case Reports. 2019;12:1-7	31223235	76	W	Non-small cell lung cancer	Nivolumab	SCr increased from 0.81 to 1.54 mg/dL, proteinuria	Nephritis interstitial acute (AIN)
Kopecky J, et al. Hepatic injury induced by a single dose of nivolumab - a case report and literature review Postizeni jater po jedne davce nivolumabu - kazuistika a prehled literatury. Klinicka Onkologie. 2019;32:2:133-138	30995854	38	W	Melanoma	Nivolumab	Elevated liver enzymes, bilirubin increased, jaundice, itching)	Cholestasis
Koji Sawada, et al. Successful Treatment of Nivolumab-related Cholangitis with Prednisolone:A Case Report and Review of the Literature. Internal Medicine. 2019;58:12:1747-1752	30799364	76	M	Gastric cancer recurrent	Nivolumab	Alkaline phosphatase (ALP) increased, grade 2 γ-glutamyltransferase (γGTP) increased	Cholangitis
Ato K, et al. Reporting of adverse events of immune checkpoint inhibitors and recommendation for the use of adverse event guidelines. The 10th Annual Meeting of the Japan Primary Care Association. 2019.5;P-016	-	60s	M	Right lower lobe lung cancer	Nivolumab	Platelets decreased markedly to 3000	Immune thrombocytopenic purpura
Aguirre LE, et al. Immune Checkpoint Inhibitors and the Risk of Allograft Rejection: A Comprehensive Analysis on an Emerging Issue. Oncologist. 2019;24:3:394-401	30413665	59	M	Squamous cell carcinoma of lung	Nivolumab	Pyrexia, general malaise, myalgia, creatinine 7.39	Acute kidney injury
Wouters A, et al. Bullous Lupus Under Nivolumab Treatment for Lung Cancer: A Case Report With Systematic Literature Review. Anticancer research. 2019;39:6:3003-3008	31177141	59	UNK	Lung adenocarcinoma	Nivolumab	Pyrexia, arthralgia of wrists and ankles, back stiffness, asthenia, eczematous skin eruption with pruritus, inappetence, gastrointestinal disorder	Bullous lupus erythematosus
Gill AJ, et al. A case series of PD-1 inhibitor-associated paraneoplastic neurologic syndromes. Journal of Neuroimmunology. 2019;334:576980	31195181	68	W	Merkel cell carcinoma of right breast	Nivolumab	Paraesthesia, ataxia, subacute encephalopathy, pharyngeal muscular weakness, acute respiratory failure, mental status changes, trunk ataxia, vertical nystagmus	Sensory neuronopathy
Sakaguchi M, et al. Organizing pneumonia after thoracic radiotherapy followed by anti-PD-1 antibody treatment for patients with lung cancer: Three case reports. Thoracic Cancer. 2019;10:6:1503-1507	31124295	80s	M	Lung squamous cell carcinoma of right upper lobe	Nivolumab	Anterior chest discomfort,	Organising pneumonia (OP)
Sakaguchi M, et al. Organizing pneumonia after thoracic radiotherapy followed by anti-PD-1 antibody treatment for patients with lung cancer: Three case reports. Thoracic Cancer. 2019;10:6:1503-1507	31124295	70s	M	Squamous cell carcinoma of lung	Nivolumab	Dry cough, dyspnoea	OP
Kikuchi H, et al. A case of nivolumab-associated colitis, which relapsed after mucosal healing and was then successfully treated with mesalazine. Immunological Medicine. 2019;42:1:39-44	30917094	57	M	Bladder tumour	Nivolumab	Diarrhoea haemorrhagic	Pan-ulcerative colitis
WAKABAYASHI K, et al. MON-013 A CASE OF MEMBRANOUS NEPHROPATHY THAT DEVELOPPED AFTER USE OF NIVOLUMAB. Kidney International Reports. 2019;4:7 Supplement:S308	-	69	M	Non-small cell lung cancer	Nivolumab	Oedema lower limb, proteinuria increased, laboratory findings included protein urine/creatinine ratio 19 g/g Cre and serum albumin 2.3 g/dL	Membranous nephropathy (MN)
Yoshida M, et al. A case of fulminant type 1 diabetes during nivolumab treatment. The 649th Kanto Regional Meeting of the Japanese Society of Internal Medicine. 2019.3;114	-	59	M	Metastatic of renal cell carcinoma	Nivolumab	Difficulty in body movement, consciousness disturbed, blood glucose 1115 mg/dL, HCO3- 1.7 nmol/L, HbA1c 6.9%, serum CPR <0.1 ng/mL, serum CPR <0.1 ng/mL, insulin decreased	Fulminant type 1 diabetes mellitus
Kanbara T, et al. Nivolumab-induced adrenal insufficiency and rechallenge with nivolumab after corticosteroid treatment. Journal of Japanese Society of Renal Cancer. 2019.7;49:O-21	-	69	M	Primary lung adenocarcinoma	Nivolumab	Marked anorexia/general malaise, cortisol <0.1 μg/dL, ACTH 11.5 pg/mL	Secondary adrenal insufficiency
Sugiyama T, et al. Acute rejection associated with nivolumab in a renal transplant patient with metastatic renal cancer. Journal of Japanese Society of Renal Cancer. 2019.7;49:O-22	-	61	M	Renal cancer	Nivolumab	Serum creatinine increased to 2.5 mg/dL (1.6 mg/dL at baseline)	Acute rejection
Uno M, et al. A case of drug-induced fulminant myocarditis. The 120th Chugoku Regional Meeting of the Japanese Society of Internal Medicine (June 1, 2019). 2019.6;49	-	72	M	Left upper lobe lung adenocarcinoma	Nivolumab	Pyrexia, hyperCKemia (514 IU/mL, CK-MB 61 IU/mL)	Cardiogenic shock
Somoto T, et al. Initial experience of nivolumab and ipilimumab in metastatic renal cancer. Journal of Japanese Society of Renal Cancer. 2019.7;49:P-32	-	66	M	Left renal cancer	Nivolumab/Ipilimumab combo	Diarrhoea	Enteritis infectious
Tanaka R, et al. Two cases of panuveitis after the start of anti-PD-1 antibody therapy. FS2019 Kyoto The 53rd Annual Meeting of the Japanese Ocular Inflammation Society. 2019.7;95	-	67	M	Metastatic renal cell carcinoma	Nivolumab	Myodesopsia, visual acuity reduced after 3 months	Uveitis
Tanaka R, et al. Two cases of panuveitis after the start of anti-PD-1 antibody therapy. FS2019 Kyoto The 53rd Annual Meeting of the Japanese Ocular Inflammation Society. 2019.7;95	-	84	W	Malignant melanoma	Pembrolizumab	Hyperemia in both eyes, eye pain	Uveitis
Yasokawa K, et al. A suspected case of nivolumab-related secondary sclerosing cholangitis. The 33rd Annual Meeting of the Japanese Society of Abdominal Radiology. 2019.6;86	-	70s	W	Malignant melanoma of right nasal cavity	Nivolumab	Epigastric pain, hepatobiliary enzyme increased	Cholangitis acute
Suetsugu T, et al. Postoperative Development of Polymyalgia Rheumatica Due to Nivolumab Administration in a Patient with Recurrent Anorectal Malignant Melanoma. The Japanese Journal of Gastroenterological Surgery. 2019;52:6:327-335	-	78	M	Malignant melanoma	Nivolumab	Pain and stiffness in proximal extremity muscles, blood test showing CRP 28.91 mg/dL, pain	Polymyalgia rheumatica (PMR)
Isami A, et al. A case of anti-titin antibody positive nivolumab-related necrotizing myopathy with myasthenia gravis. Clinical Neurology. 2019;59:7:431-435	-	53	M	Squamous cell carcinoma of right lung	Nivolumab	Myasthenia gravis (MG) symptoms including bilateral eyelid ptosis, diplopia, hoarseness, and swallowing difficulty	Necrotising myopathy
Abbas W, et al. Immunotherapy-induced interstitial lung disease: Cases report. South Asian Journal of Cancer. 2019;8:2:79 and 84 and 91 and 101	31069182	40	W	Squamous cell carcinoma	Nivolumab	Shortness of breath	Interstitial lung disease (ILD)
Salem JE, et al. Abatacept for severe immune checkpoint inhibitor-associated myocarditis. New England Journal of Medicine. 2019;380:24:2377-2379	31189043	66	W	Lung cancer	Nivolumab	Eyelid ptosis, diplopia, subacute painful paresis affecting proximal muscles, chest pain and electrocardiogram repolarisation abnormality, troponin Tincreased to 5000 to 6000 ng/L.	Myocarditis
Reed VA, et al. Managing Pulmonary Toxicities Associated with Immunotherapy: A Case Discussion. Oncologist. 2019;24:6:730-734	30898888	76	W	Poorly differentiated lung adenocarcinoma	Nivolumab	Dyspnoea, oxygen saturation 82%	Pneumonitis
Balanescu DV, et al. The spectrum of cardiac immune-related adverse events associated with immune checkpoint inhibitor therapy. (Abstract Number: eP716). Supportive Care in Cancer. 2019;27:1 Supplement:S271	-	81	W	Myelodysplastic syndrome	Nivolumab/Ipilimumab combo	Dyspnoea	Apical Takotsubo stress cardiomyopathy
Balanescu DV, et al. The spectrum of cardiac immune-related adverse events associated with immune checkpoint inhibitor therapy. (Abstract Number: eP716). Supportive Care in Cancer. 2019;27:1 Supplement:S271	-	82	M	Acute myeloid leukaemia	Nivolumab	Anxiety worsened	Systolic dysfunction
Balanescu DV, et al. The spectrum of cardiac immune-related adverse events associated with immune checkpoint inhibitor therapy. (Abstract Number: eP716). Supportive Care in Cancer. 2019;27:1 Supplement:S271	-	68	M	Pleomorphic sarcoma of buttock	Durvalumab/Tremelimumab combo	Weakness, dyspnoea	Myocarditis
Brito-Dellan N, et al. Uncommon and potentially life-threatening complications from the immune checkpoint inhibitor nivolumab at an onco-hospitalist inpatient service. (Abstract Number: eP709). Supportive Care in Cancer. 2019;27:1 Supplement:S269	-	76	M	Squamous cell carcinoma of lung	Nivolumab	Oedema	Myocarditis
Sakamoto S, et al. Multiple liver metastases responding to nivolumab in a patient with advanced gastric cancer. The 74th General Meeting of the Japanese Society of Gastroenterological Surgery. 2019.7;P59-3	-	44	W	Gastric cancer recurrent	Nivolumab	FT3 decreased	Hypothyroidism
Kobayashi N, et al. A case report of a patient with malignant melanoma who developed fulminant type 1 diabetes associated with ipilimumab treatment following nivolumab treatment. 2019 Conference of Japanese Society of Pharmaceutical Oncology (March 23-24, 2019). 2019.3;P-165B	-	68	M	Malignant melanoma	Nivolumab, Ipilimumab	Queasy/vomiting, thirst, blood sugar 516 mg/dL, dehydration	FT1DM
Maeda S, et al. A Case of serous retinal detachment during Opdivo (nivolumab) treatment for renal cancer. The 439th Tokai Ophthalmological Society. 2019.6;page number unavailable	-	67	M	Metastatic melanoma	Nivolumab	The patient became aware of dark visibility in both eyes. The corrected visual acuity decreased to right 0.3 and left 0.8. Bilateral vitreous opacities	Harada's disease
Kurebayashi H, et al. A case of malignant melanoma of the rectum that achieved PR with combination therapy with dabrafenib plus trametinib and was successfully treated with radical surgery. The 28th Japanese Society of Strategies for Cancer Research and Therapy. 2019.6;74	-	60	M	Malignant melanoma of rectal and anal region	Nivolumab	Muscle weakness lower limb	post surgical inflammatory neuropathy
Akizawa T, et al. A case of duodenitis with ulcerative lesions following nivolumab treatment for lung adenocarcinoma. The 185th Kanto Branch Conference of the Japan Lung Cancer Society. 2019.7;29	-	82	M	Lung adenocarcinoma	Nivolumab	Anorexia, abdominal pain, abdominal pain upper/queasy	Duodenitis
Torasawa M, et al. Autoimmune encephalitis associated with atezolizumab in a patient with EGFR-positive lung adenocarcinoma. The 185th Kanto Branch Conference of the Japan Lung Cancer Society. 2019.7;30	-	66	W	Primary lung adenocarcinoma of left lower lobe	Nivolumab, Atezolizumab	Pyrexia, consciousness disturbed	Encephalitis
Manohar S, et al. Interstitial nephritis in immune checkpoint inhibitor therapy. Kidney International. 2019;96:1:252	31229042	67	W	Melanoma	Pembrolizumab, Nivolumab/Ipilimumab combo	Subjective symptoms including fatigue aggravated, pyrexia, chills and rash pruritic, serum creatinine 1.75 mg/dL and 1.4 mg/dL at 1 month and 3 months of follow-up, respectively	Nephritis interstitial
Gao L, et al. Treatment-related Skin Toxicity Caused by Programmed Death-1 Inhibitor Nivolumab: A Case Report. Zhongguo fei ai za zhi = Chinese journal of lung cancer. 2019;22:4:250-254	31014445	60	M	Lung cancer	Nivolumab	Skin eruption	Skin toxicity
Takimoto R, et al. DIHS/DRESS-like eruption possibly induced by amoxicillin during treatment with nivolumab. Eur. J. Derm. 2019;29:2:228-229	30973334	47	M	Melanoma	Nivolumab	Erythroderma, hyperthermia, face oedema, otitis externa, diffuse maculopapular rash	DIHS/DRESS-like skin eruption
Komori T, et al. Multiple erosive lichen planus preceded by solitary lichen planus after combination therapy with nivolumab and radiation. Journal of the European Academy of Dermatology and Venereology : JEADV. 2017;31:8:e382-e384	28295693	67	W	Breast cancer	Nivolumab	Lichen planus, erythematous papule, diffuse purple-red macule	Erosive LP (ELP)
Hirai M, et al. A case of recurrent ulcerative colitis after initiation of combination therapy with nivolumab and ipilimumab for renal cell carcinoma. Proceedings from the Tohoku Branch Meeting of the Japanese Society of Gastroenterology. 2019.7;2:43	-	51	M	Right renal cell carcinoma	Nivolumab/Ipilimumab combo	Diarrhoea and bloody stool	Colitis ulcerative (UC)
Endo T, et al. Two cases of enterocolitis associated with treatment with anti-programmed cell death protein 1 (PD-1) antibodies for lung cancer. Proceedings from the Tohoku Branch Meeting of the Japanese Society of Gastroenterology. 2019.7;2:56	-	54	M	Squamous cell carcinoma of left upper lobe	Nivolumab	Diarrhoea haemorrhagic	Enterocolitis
Endo T, et al. Two cases of enterocolitis associated with treatment with anti-programmed cell death protein 1 (PD-1) antibodies for lung cancer. Proceedings from the Tohoku Branch Meeting of the Japanese Society of Gastroenterology. 2019.7;2:56	-	63	W	Squamous cell carcinoma of right upper lobe	Pembrolizumab	Diarrhoea	Enterocolitis
Chen YJ, et al. Sequential blockade of PD-1 and PD-L1 causes fulminant cardiotoxicity: From case report to mice model validation. (Abstract Number: 1215P). Annals of Oncology. 2018;29:Supplement 8:viii431	31022941	61	W	Lung adenocarcinoma	Nivolumab, Atezolizumab	Chest tightness, dyspnoea, creatine kinase-myocardial band (CK-MB) increased; troponin 1, CK-MB, and NT-proBNPalso increased gradually to the maximum of 1.3 ng/mL, 24 ng/mL, and 15738 ng/mL, respectively	Myocarditis
Yukawa Y, et al. Nivolumab-related steroid-resistant polyarthritis resolved by anti-IL-6 receptor antibodies in a patient with recurrent renal cancer. The 17th Japanese Society of Medical Oncology Annual Meeting (JSMO2019). 2019.7;P1-123	-	60s	M	Renal cancer	Nivolumab	S-type dominant amylase increasing tendency, vision blurred, visual acuity reduced, eye pain, thirst, generalised arthralgia, multiple joint swelling	Sialoadenitis
Hadi Bin Ab. Jalil. 2 Fast 2 Furious: A pitfall in immune checkpoint blockade?. The 17th Japanese Society of Medical Oncology Annual Meeting (JSMO2019). 2019.7;P1-207	-	56	M	Renal cell carcinoma	Nivolumab	Mild muscular weakness of fingers, pain in left chest wall and left upper limb with numbness, weakness, painful L arm worsened	Hyper-progression
Fujishima Y, et al. A case of immune checkpoint inhibitor-induced serious hepatitis successfully treated with mycophenolate mofetil. The 17th Japanese Society of Medical Oncology Annual Meeting (JSMO2019). 2019.7;P1-226	-	78	M	Malignant melanoma	Nivolumab/Ipilimumab combo	Aspartate aminotransferase (AST) (370 U/L), alanine aminotransferase (ALT) (300 U/L), AST 730 U/L, ALT 1438 U/L, AST 373 U/L, ALT 1384 U/L	Acute granulomatous hepatitis
Nagasaki Y, et al. A case of fulminant myocarditis associated with nivolumab. Japanese Journal of Lung Cancer. 2018.11;58:6:P65-2	-	72	M	Lung adenocarcinoma	Nivolumab	Pyrexia, hyperCKemia	Cardiogenic shock due to fulminant myocarditis
Kita T, et al. Nivolumab-induced polymyalgia rheumatica in a patient with lung adenocarcinoma. The 17th Japanese Society of Medical Oncology Annual Meeting (JSMO2019). 2019.7;P2-302	-	79	W	Lung adenocarcinoma	Nivolumab	Right shoulder pain, left wrist pain, right knee pain, low back pain	Polymyalgia rheumatica (PMR)
Inagaki T, et at. A case of nivolumab-induced hepatic function disorder responding to immunosuppressive therapy. The 17th Japanese Society of Medical Oncology Annual Meeting (JSMO2019). 2019.7;P3-274	-	68	M	Gastric cancer	Nivolumab	AST 149 IU/L, ALT 152 IU/L, AST 98 IU/L, ALT 144 IU/L	Hepatic function disorder
Nakamura R, et al. A case of second pseudo-progression after dose increase of nivolumab. The 123rd Kinki Regional Meeting of the Japanese Society for Tuberculosis and the 93rd Kinki Regional Meeting of the Japanese Respiratory Society. 2019.7;OS29-3	-	73	M	Non-small cell lung cancer	Nivolumab	Malaise, pericardial fluid	pseudo-progression
Samejima Y, et al. A case of severe cardiac failure during nivolumab therapy for squamous cell carcinoma of lung. The 123rd Kinki Regional Meeting of the Japanese Society for Tuberculosis, the 93rd Kinki Regional Meeting of the Japanese Respiratory Society. 2019.7;OS29-7	-	79	M	Squamous cell carcinoma of lung	Nivolumab	Dyspnoea, troponin high	Drug-induced cardiomyopathy
Fujita R, et al. Acute tubulointerstitial nephritis a few days after nivolumab treatment in a patient with lung adenocarcinoma. The 58th Chugoku-Shikoku Branch Conference of the Japan Lung Cancer Society. 2019.7;82	-	61	M	Right upper lobe lung adenocarcinoma	Nivolumab	Pyrexia, serum creatinine increased to 5.45 mg/dL on Day 4	Acute tubulointerstitial nephritis
Isono T, et al. Bronchial asthma during nivolumab treatment in a patient with advanced non-small cell lung cancer. Annals of The Japanese Respiratory Society. 2019;8:4:278-282	-	41	M	Squamous cell carcinoma of lung	Nivolumab	Dry cough, dyspnoea, wheezing, eosinophils increased, exhaled nitric oxide increased	Bronchial asthma
Kosaka M, et al. A case of irregular high spots on contrast-enhanced ultrasound image of high level of AST and ALT due to anti-PD-1 antibody. Japanese Journal of Ultrasonics. 2019;46:4:353-362	-	60s	M	Malignant cancer of left tongue	Nivolumab	AST and ALT high, bilirubin increased	Hepatic function disorder (Grade 4, cholestatic)
Shinjiro Mizuguchi. Rapid Progression of Tracheoesophageal Fistula Caused by Immunotherapy Administered after Tracheal Stent Placement. Biomedicine Hub. 2019	31993425	55	M	lung adenocarcinoma	Nivolumab	dysphagia and severe dyspnea	fistula between the upper trachea and esophagus
Koh B, et al. Lymphocyte involvement in nivolumab-induced autoimmune myositis. Pathology. 2019;51:5:555-557	31208759	61	M	Non-small cell lung cancer	Nivolumab	Weakness of limbs, wallowing difficult, creatine kinase (CK) increased markedly	Autoimmune myositis
Patel AR, et al. Inflammatory Reaction Secondary to Immune Checkpoint Inhibitor Therapy Mimicking a Post-Operative Brain Abscess. World Neurosurgery. 2019;129:354-358	31203078	44	M	Clear cell renal cell carcinoma	Nivolumab, Nivolumab/Ipilimumab combo	Right side coordination disturbance and headache, apraxia, C-reactive protein increased	Acute immune-related adverse events (irAEs) at the surgical site
Chin-Hong P. Infectious and other complications of immunobiologic agents used by individuals with HIV infection. Topics in Antiviral Medicine. 2019;26:4:100-103	30641482	52	M	Squamous cell carcinoma of skin	Nivolumab	Faecal incontinence, diarrhoea	Colitis
Roger A, et al. Eosinophilic granulomatosis with polyangiitis (Churg-Strauss) induced by immune checkpoint inhibitors. Annals of the Rheumatic Diseases. 2019;78:8:e82	29936437	34	W	Melanoma	Nivolumab, Nivolumab/Ipilimumab combo	Severe cough with shortness of breath, dry cough, shortness of breath, wheezing, oxygen saturation decreased (93%), hypereosinophilia, eosinophil increased again, joint pain and swelling of knees	Eosinophilic granulomatosis with polyangiitis (EGPA, previously called as Churg-Strauss syndrome)
Glutsch V, et al. Response to combined ipilimumab and nivolumab after development of a nephrotic syndrome related to PD-1 monotherapy. J. Immunother. Cancer. 2019;7:181	31300044	68	M	Melanoma	Pembrolizumab	Weight increased, extensive oedema peripheral, creatinine increased to approximately 2 mg/dL, massive proteinuria developed again	Acute renal failure
Naqash AR, et al. Isolated neutropenia as a rare but serious adverse event secondary to immune checkpoint inhibition. J. Immunother. Cancer. 2019;7:169	31277704	74	M	Non-small cell lung cancer	Pembrolizumab	Pyrexia and chills, isolated neutrophil count (ANC) 0	Severe isolated neutropenia
Veasey EN, et al. Hypertrophic lichen planus secondary to nivolumab therapy. Journal of the American Academy of Dermatology. 2018;79:3 Supplement 1:AB154	-	64	W	Non-small cell lung cancer	Nivolumab	Reticular white scale with multiple erythematous and diffuse thickened macules on anterior tibiae of both lower legs	Hypertrophic lichen planus
Hernandez C, et al. Lichenoid eruption from immune checkpoint inhibitor therapy. Journal of the American Academy of Dermatology. 2018;79:3 Supplement 1:AB178	29438764	60	M	Prostate cancer, Lung adenocarcinoma	Nivolumab	Rash pruritic and skin color-erythematous papules on both hands and arms	Lichenoid interface dermatitis
Bednarek R, et al. Eruptive keratoacanthomas secondary to nivolumab immunotherapy. Journal of the American Academy of Dermatology. 2018;79:3 Supplement 1:AB133	29318617	79	W	Clear cell renal cell carcinoma	Nivolumab	Purple multiple hyperkeratotic nodules, pruritus, pain	Eruptive keratoacanthoma
Diaz-Perez J, et al. Granulomatous dermatitis after nivolumab therapy for advanced cancer. Journal of the American Academy of Dermatology. 2018;79:3 Supplement 1:AB148	29468713	63	M	Progressive glioblastoma	Nivolumab	Erythema and pruritus, papule	Granulomatous dermatitis
Mizutani K, et al. Good for Study Groups, Current Knowledge of Urology Practice for Nurses and Doctors: No. 20 Adverse reactions to immune checkpoint inhibitors and treatment. Urology Care & Cure Uro‐Lo. 2019;24:2:228-234	-	70	M	Left renal cancer	Nivolumab	Dyspnoea	Interstitial pneumonia
Cortellini A, et al. Immune Checkpoint Inhibitors and Myasthenic Syndromes: A Case Report of a Metastatic Renal Cell Carcinoma Patient Treated With Nivolumab. Journal of clinical neuromuscular disease. 2018;20:2:99-100	30439756	78	W	Renal cell carcinoma	Nivolumab	Diplopia, dysphagia, dysphonia, dysarthria, muscular weakness with fatigue, gait disturbance, mental retardation, bilateral eyelid ptosis, language disorder, hyporeflexia of tendon-bone joint	Nivolumab-induced myasthenic syndrome
Grimaux X, et al. Nivolumab-induced bullous pemphigoid after radiotherapy and abscopal effect. Australasian Journal of Dermatology. 2019;60:3:e235-e236	30592031	78	M	Renal cell carcinoma	Nivolumab	Blister, itching, mucosal erosion, bullous detachment	Bullous pemphigoid
Mitropoulou G, et al. Immunotherapy-induced bronchitis/bronchiolitis: A new pattern of lung toxicity of immune checkpoint inhibitors. (Abstract Number: P55). Respiration. 2019;97:6:620-621	31914436	UNK	UNK	UNK	UNK	Dyspnoea and cough	Severe airway disease
Mitropoulou G, et al. Immunotherapy-induced bronchitis/bronchiolitis: A new pattern of lung toxicity of immune checkpoint inhibitors. (Abstract Number: P55). Respiration. 2019;97:6:620-621	31914436	UNK	UNK	UNK	Nivolumab	Dyspnoea and cough	Severe airway disease
Kuwatsuka Y, et al. Bullous pemphigoid induced by ipilimumab in a patient with metastatic malignant melanoma after unsuccessful treatment with nivolumab. The Journal of dermatology. 2018;45:1:e21-e22	28944534	35	M	Malignant melanoma	Nivolumab, Ipilimumab	Circular erythema, severe itching, erythematous papules with tense blisters, eosinophilia (4080/μL)	Bullous pemphigoid (BP)
Inaba T, et al. A Case of fulminant type 1 diabetes after nivolumab treatment for gastric cancer. The 92nd Annual Congress of the Japan Endocrine Society. 2019.5;733	-	69	M	Gastric cancer	Nivolumab	Thirst/excessive drinking, inappetence, vomiting, HbA1c 7.3%, urinary C-peptide (CPR) 0.4 μg/day, serum CPR 0.00 ng/mL	Fulminant type 1 diabetes mellitus
Sato U, et al. A case of Stevens-Johnson syndrome associated with nivolumab. The 67th Meeting of Tohoku Federation of the Oto-Rhino-Laryngological Society of Japan (189th Aomori Regional Meeting of the Oto-Rhino-Laryngological Society of Japan, 169th Akita Regional Meeting of the Oto-Rhino-Laryngological Society of Japan, 200th Iwate Regional Meeting of the Oto-Rhino-Laryngological Society of Jap…	-	72	W	Left buccal mucosal cancer	Nivolumab	Erythema/purpura on the hands and feet, skin eruption	Stevens-Johnson syndrome (SJS)
Maeda S, et al. A Case of serous retinal detachment during Opdivo (nivolumab) treatment for renal cancer. The 36th Japanese Society for Ocular Circulation. 2019.7;104	-	67	M	Metastatic renal cancer	Nivolumab	The patient became aware of dark visibility in both eyes. The corrected visual acuity decreased to right 0.3 and left 0.8	Harada's disease
Verma N, et al. Rituximab as initial therapy for the reversal of myasthenia gravis neurotoxicity caused by ipilimumab/nivolumab. (Abstract Number: NCMP-05). Neuro-Oncology. 2018;20:Supplement 6:vi194	-	70	W	Spindle cell scalp melanoma	UNK	Diplopia, shortness of breath, intermittent bilateral eyelid ptosis, worsened with generalized muscle weakness and horizontal diplopia	Myasthenia gravis (MG)
Padegimas A, et al. Case Series of Ventricular Tachycardia and Myocarditis From Programmed Cell-Death Protein-1 Inhibitor Treated With Infliximab. JACC: Clinical Electrophysiology. 2019;5:8:989-992	31439303	62	W	Renal cell carcinoma	Nivolumab	Sudden dyspnoea exertional, chest tightness, ST elevation	Perimyocarditis
Rodriguez EF, et al. Immune checkpoint blocker-related sarcoid-like granulomatous inflammation: a rare adverse event detected in lymph node aspiration cytology of patients treated for advanced malignant melanoma. Human Pathology. 2019;91:69-76	31279873	32	W	Malignant melanoma	Nivolumab	Intraoral and upper gingival pain, musculoskeletal symptoms, flu like symptoms, myalgia, joint stiffness (initially wrists, knees, ankles), C-reactive protein increased	Arthritis
Rodriguez EF, et al. Immune checkpoint blocker-related sarcoid-like granulomatous inflammation: a rare adverse event detected in lymph node aspiration cytology of patients treated for advanced malignant melanoma. Human Pathology. 2019;91:69-76	31279873	71	M	Malignant melanoma	Nivolumab	Skin eruption and loose stools	Granulomatous inflammation
Kokubu H, et al. A case of psoriasiform rash during treatment with nivolumab for malignant melanoma. The 34th Annual Meeting of the Japanese Society for Psoriasis Research (August 30-31, 2019). 2019.8;153	-	80s	M	Malignant melanoma	Nivolumab	Itching on the head, keratinized plaqued with scales on the head; hyperkeratotic erythema with scales on the back, lower legs, and dorsum of the foot	Psoriasis vulgaris
Yoshimura K, et al. Serious skin disorder after ipilimumab treatment in a patient with malignant melanoma of the nasal and paranasal sinus. Brochures and proceedings from Annual Meeting of the Japanese Society of Neurology. 2019;29:245	-	67	W	Malignant melanoma	Nivolumab, Ipilimumab	Pyrexia, hypophagia, erythema	Skin disorder
Miyakoshi J, et al. A case of fulminant antiphospholipid syndrome during nivolumab treatment. Chiba Igaku. 2019.2;95:4:132	-	78	M	Gastric cancer	Nivolumab	Acute respiratory failure	Fulminant antiphospholipid syndrome
Beardslee T, et al. Tacrolimus for the treatment of immune-related adverse effects refractory to systemic steroids and anti-tumor necrosis factor a therapy. Journal of Oncology Pharmacy Practice. 2019;25:5:1275-1281	30124124	70	M	Lung neuroendocrine carcinoma	Nivolumab	Fatigue, itching, rash, mucositis oral limiting meals, swallowing difficult, general physical deconditioning, serum creatinine increased	Immune-related oral mucositis
Brancatella A, et al. Graves' Disease Induced by Immune Checkpoint Inhibitors: A Case Report and Review of the Literature. European Thyroid Journal. 2019;8:4:192-195	31602361	51	M	Non-small cell lung cancer	Nivolumab	Palpitations, heat intolerance, insomnia	Thyrotoxicosis
Gokozan HN, et al. Acquired Hemophilia A After Nivolumab Therapy in a Patient With Metastatic Squamous Cell Carcinoma of the Lung Successfully Managed With Rituximab. Clinical Lung Cancer. 2019;20:5:e560-e563	31311716	76	M	There was a large mass in the center of the left hilum (Stage IIIA T3N2bM0).	Nivolumab	Extensive contusion in left side of the body, haematuria, prolonged APTT, FVIII inhibitor increased	Acquired haemophilia A (AHA)
Hughes MS, et al. Checking the checkpoints: A case of type 1 diabetes followingpd-1 inhibitioninapatient with HIV on haart. Journal of General Internal Medicine. 2019;34:2 Supplement:S505-S506	33225197	48	M	Hodgkin's lymphoma	Nivolumab	Polydipsia, polyuria, glucose 764 mg/dL, A1c 7.1%, C-peptide low, GAD-65 antibody titer increased	Type 1 diabetes mellitus (T1DM)
Nowalk NC, et al. Check your biasatthe door: A caseofanchoring bias in refractory immune checkpoint inhibitor-associated colitis. Journal of General Internal Medicine. 2019;34:2 Supplement:S505	-	50	W	Urothelial carcinoma	Nivolumab/Ipilimumab combo	Abdominal pain with small-volume haematochezia, diarrhoea	Colitis, cytomegalovirus (CMV) colitis
McCurry D, et al. Out of sight, out of mind: Delayed diagnosis of a necrotizing soft tissue infection. Journal of General Internal Medicine. 2019;34:2 Supplement:S599-S600	-	54	M	Recurrent squamous cell carcinoma of rectum	Nivolumab	Pyrexia, drainage from anus with foul odor, anorectal pain, WBC 40900, Hgb 10.2, Na 129, BUN 22, creatinine 0.8, glucose 208, lactic acid 3.4, CRP 22.030, ESR 96	Necrotising soft tissue infection (NSTI)
Abdou M, et al. Vertebral osteomyelitis due to extended spectrum-lactamase (esbl) producing escherichia coli from a genitourinary source. Journal of General Internal Medicine. 2019;34:2 Supplement:S680	-	58	M	Squamous cell carcinoma of the hypopharynx	Nivolumab	Low back pain, chills, nausea, vomiting, inappetence, lower extremities weakness, hyporeflexia, difficulty in walking, anaemia	Acute or chronic osteomyelitis
Rai M, et al. Nivolumab induced adrenal insufficiency (AI): Rare side-effect of a new anti-cancer therapy-immune-checkpoint inhibitors. Journal of General Internal Medicine. 2019;34:2 Supplement:S591	32399358	77	M	Renal cell carcinoma	Nivolumab	Fatigue, inappetence and dizziness, orthostatic hypotension, Na low at 128 (reference range 133 to 139 mmol/L), creatinine increased to 2.7 (reference range 1.1 to 1.4 mg/dL), morning cortisol 1.3 mcg/dL, adrenocorticotropin (ACTH) <5 pg/mL.	Secondary AI
Rosado M, et al. A case of a lichenoid eruption secondary to a PD-1 inhibitor. Journal of the American Academy of Dermatology. 2019;81:4 Supplement 1:AB150	-	60	M	Lung adenocarcinoma	Nivolumab	Rash	Eruption lichenoid
Falto-Aizpurua L, et al. Vitiligo-like depigmentation in a patient with advanced melanoma. Journal of the American Academy of Dermatology. 2019;81:4 Supplement 1:AB297	32158480	56	W	Melanoma	Nivolumab/Ipilimumab combo	Freckle-like spot of depigmentation on face, trunk, and extremities	Vitiligo
Takano H, et al. A case of persisted lichenoid drug eruption even after discontinuation of nivolumab, which was the suspected drug. The 111th Kinki Dermatology Conference, the 468th Osaka Regional Meeting of the Japanese Dermatological Association, the 456 Kyoto-Shiga Regional Meeting of the Japanese Dermatological Association (July 22, 2018). 2018.7;17:6:356	-	70s	M	Lung cancer	Nivolumab	Skin eruption	Lichenoid drug eruption
Morisaki H, et al. A case of acute renal failure requiring emergency dialysis after combination therapy with nivolumab and ipilimumab for malignant melanoma. The 71st Annual Meeting of the Western Division of the Japanese Dermatological Association. 2019.9;4	-	70	M	Malignant melanoma	Nivolumab/Ipilimumab combo	Cr increased from 0.94 to 2.56 mg/dL, oliguria, pleural effusion, urinary β2-MG increased to 97540 μg/L	Nephritis interstitial
Matsui Y, et al. A case of bullous pemphigoid during nivolumab treatment. The 71st Annual Meeting of the Western Division of the Japanese Dermatological Association. 2019.9;110	-	71	M	Renal cell carcinoma	Nivolumab	Blister with itching on trunk and extremities, oral mucosal erosion, hepatic enzyme increased	Bullous pemphigoid
Kido I, et al. Two cases of psoriasiform rash after anti-PD-1 antibody treatment. The 71st Annual Meeting of the Western Division of the Japanese Dermatological Association. 2019.9;136	-	69	M	Renal pelvic cancer	Pembrolizumab	Severe itching, scales, erythema, skin eruption on trunk	Rash psoriasiform
Kido I, et al. Two cases of psoriasiform rash after anti-PD-1 antibody treatment. The 71st Annual Meeting of the Western Division of the Japanese Dermatological Association. 2019.9;136	-	76	M	Gastric cancer	Nivolumab	Erythema, skin eruption, generalised itching sensation	Rash psoriasiform
Yamakawa K, et al. Double Herpes Zoster in a Patient on Nivolumab. Rinsho derma. 2019;61:9:1342-1345	-	70	M	Right renal cancer	Nivolumab	Pain, rash, pyrexia 38.0°C, skin eruption, erythema oedematous, blister	Multiple herpes zoster
McNeill CJ, et al. A rare case of Miller Fisher variant of Guillain-Barr e Syndrome (GBS) induced by a checkpoint inhibitor. BMJ Case Reports. 2019;12:8:e229443	31413049	68	M	Renal cell carcinoma	Nivolumab	Weakness on face and extremities, sensory disturbance, left facial ptosis over forehead, Bell's palsy, slurred speech, diplopia, swallowing difficult, shortness of breath, paraesthesia on hands and feet, gait instability, weakness generalised	Miller Fisher syndrome (MFS)
Hihara K, et al. Pituitary-adrenal dysfunction caused by nivolumab for head and neck cancer. Auris Nasus Larynx. 2019;46:6:896-901	31350019	50s	M	Malignant tongue cancer, Hypopharyngeal cancer	Nivolumab	Malaise, blood pressure decreased, hyponatraemia	Pituitary adrenal hypofunction
Kawamura R, et al. A case of a 54 year-old female who developed cerebellar ataxia during nivolumab treatment for lung adenocarcinoma. Clinical Neurology (web). 2017;57:4:186	-	54	W	Lung adenocarcinoma	Nivolumab	Lightheadedness, dizziness	Cerebellitis
Hirano R, et al. A case of myopathies similar to myasthenia gravis after nivolumab treatment. Clinical Neurology (web). 2016;56:11:801	-	70s	M	Lung adenocarcinoma (EGFR/ALK gene mutation negative)	Nivolumab	Difficulty in walking, muscular weakness of lower limb proximal muscles, mild dyslalia, rhinolalia aperta, dysphagia, fatigability syndrome	Myasthenia gravis
Nagasaki Y, et al. Fulminant myocarditis caused by immune checkpoint inhibitors. The 59th Annual Meeting of the Japanese Respiratory Society (April 12-14, 2019). 2019.4;8: theme issue:PP720	-	72	M	Left upper lobe lung adenocarcinoma	Nivolumab	Pyrexia, hyperCKemia (514 IU/mL, CK-MB 61 IU/mL), troponin T positive	Cardiogenic shock due to fulminant myocarditis
Sekine I. Experience with immune-related adverse events: Peripheral neuropathy, metabolic/endocrine diseases, and acute hepatitis. The 4th Annual Meeting of the Japanese Association of Supportive Care in Cancer. 2019.9;84	-	85	W	Melanoma	Nivolumab	Mild dysaesthesia, sensory loss dominantly in distal extremities, ageusia, visual acuity reduced, muscular weakness, dyslalia, astasia, bilateral deep sensory disturbance, hyporeflexia of bilateral deep tendon	Chronic inflammatory demyelinating polyradiculoneuropathy
Sekine I. Experience with immune-related adverse events: Peripheral neuropathy, metabolic/endocrine diseases, and acute hepatitis. The 4th Annual Meeting of the Japanese Association of Supportive Care in Cancer. 2019.9;84	-	59	M	Melanoma	Nivolumab, Ipilimumab	Pyrexia 39.5°C, both ALT and AST in blood test exceeded 2000 IU/L, and T-bil increased to 12 mg/dL	Hepatitis acute
Taketo Y, et al. Study of skin disorders induced by immune checkpoint inhibitor treatment in our department. The 4th Annual Meeting of the Japanese Association of Supportive Care in Cancer. 2019.9;199	-	70s	M	Primary malignant melanoma on sole of foot	Nivolumab	Sudden bulbar conjunctival hyperaemia, erythema, pyrexia	Erythema multiforme-type drug eruption
Taketo Y, et al. Study of skin disorders induced by immune checkpoint inhibitor treatment in our department. The 4th Annual Meeting of the Japanese Association of Supportive Care in Cancer. 2019.9;199	-	80s	M	Poorly differentiated lung adenocarcinoma	Pembrolizumab	Erythema, blister	Drug-induced bullous pemphigoid
Oyama T, et al. Nivolumab-induced transient presence of thyroid stimulating antibodies (TSAb) in a patient with non-small cell lung cancer. The 19th Shikoku Branch Conference of Japan Endocrine Society. 2019.9;21	-	60	M	Non-small cell lung cancer	Nivolumab	TSH 0.005 μIU/mL, FT4 4.77 ng/dL, FT3 12.81 pg/mL	Destructive thyroiditis
Kitayama T, et al. A case of pleurisy that was considered an immune-related adverse event caused by nivolumab. The 176th Kanto Branch Meeting of the Japanese Society for Tuberculosis and the 236th Kanto Regional Meeting of the Japanese Respiratory Society. 2019.9;29	-	71	M	Malignant pleural mesothelioma	Nivolumab	Pyrexia, right chest pain	Pleurisy
Kusumoto A et al. Is carbohydrate counting effective for the elderly?: A case of an elderly patient to whom carbohydrate counting was introduced after developing nivolumab-related fulminant type 1 diabetes. The 62nd Annual Meeting of the Japan Diabetes Society (May 23-25, 2019). 2019.5;62:S-1:3-P-399	-	73	M	Gastric cancer of cardia	Nivolumab	HbA1c 5.4%, blood glucose 601 mg/dL, HbA1c 8.2%, inappetence	Fulminant type 1 diabetes mellitus
Shigyo N, et al. A case of polymyalgia rheumatica-like symptoms caused by nivolumab. The 99th Hokkaido Medical Congress, Dermatology Session (The 419th Hokkaido Regional Meeting of Japanese Dermatological Association). 2019.9;14	-	80s	M	Malignant melanoma	Nivolumab	Pain in the proximal limb muscles that prevents raising the upper limbs, inability to roll over in bed, morning stiffness in fingers for about 30 minutes	Polymyalgia rheumatica (PMR)
Inoue T, et al. Serious renal disorder, which was considered associated with nivolumab, successfully treated with corticosteroids in a patient with gastric cancer. Journal of Japanese Society of Hospital Pharmacists. 2019;55:9:1085-1089	-	32	M	Gastric cancer	Nivolumab	Serum creatinine increased rapidly (5.22 mg/dL), CEA increased (236 ng/dL)	Drug-induced acute kidney injury
Miyagawa F, et al. Mucosal lichen planus mimicking mucosal lesions in stevens-johnson syndrome after nivolumab therapy. Acta Dermato-Venereologica. 2019;99:7:687-688	30938822	75	M	Gastric cancer	Nivolumab	Painful oral and anal erosions; localised erosions on buccal mucosa, gingival mucosa, tongue mucosa, lips and perianal mucosa; massive haemorrhagic erosion, scab	Mucosal lichen planus (LP)
Hara K, et al. A case of isolated ACTH deficiency after administration of nivolumab. The 20th Kanto-Koshinetsu Branch Conference of Japan Endocrine Society. 2019.9;103	-	71	M	Lung adenocarcinoma	Nivolumab	Appetite impaired, malaise, WBC 6600/μL (Neut 50%, lymp 34%, mono 8%, eosini 7%, baso 1%), Na 137 mEq/L, K 4.4 mEq/L, Cl 100 mEq/L, blood glucose 84 mg/dL, TSH 3.07 μIU/mL, FT3 3.05 pg/mL, FT4 1.15 ng/dL, early morning resting-fasting ACTH 4.4 pg/mL, cortisol low at 0.64 μg/dL.	Isolated ACTH deficiency
Hara K, et al. A case of isolated ACTH deficiency after administration of nivolumab. The 20th Kanto-Koshinetsu Branch Conference of Japan Endocrine Society. 2019.9;103	-	47	W	Nodular malignant melanoma	Nivolumab/Ipilimumab combo	Paresthesia of lower limbs, severe back pain	Antibody-associated neuroimmunological syndrome
Hara K, et al. A case of isolated ACTH deficiency after administration of nivolumab. The 20th Kanto-Koshinetsu Branch Conference of Japan Endocrine Society. 2019.9;103	-	87	W	Melanoma	Nivolumab	Weakness generalised, bilateral eyelid ptosis, quadriplegia	Myasthenic syndrome
Miyashita A, et al. Nivolumab-induced colitis in a patient with malignant melanoma: A case report and immunological analysis. Journal of Dermatology. 2019;46:9:e339-e341	30908699	53	W	Vaginal melanoma	Nivolumab	Diarrhoea, melaena	Colitis
Hatanaka K, et al. Clinical experience of nivolumab in our hospital in a patient with unresectable advanced recurrent gastric cancer. Journal of the Medical Assoc. South Hokkaido (web). 2019;2:12-16	-	60s	M	Gastric cancer	Nivolumab	Diarrhoea and weakness of upper extremities	I Immune-related colitis Grade 2
Watanabe M, et al. A case of immune thrombocytopenic purpura during treatment with nivolumab for malignant pleural mesothelioma. The 83rd Kyushu Branch Autumn Lecture of the Japanese Respiratory Society, the Japanese Society for Tuberculosis, and the Japanese Society of Sarcoidosis and other Granulomatous Disorders. 2019.9;179	-	68	M	Epithelial malignant pleural mesothelioma	Nivolumab	platelet count decreased to 25000×10 to the 3rd power/µL	Immune thrombocytopenic purpura
Yamaguchi S, et al. A case of fulminant myocarditis following more than 1 year of nivolumab treatment. Cardiovascular and Metabolic Week (CVMW) 2018, the 40th Cardiac Biopsy Conference. 112	-	52	M	Malignant melanoma	Nivolumab, Ipilimumab	General malaise, pyrexia	Fulminant myocarditis
Murakami N. Acute interstitial nephritis associated with anti-PD-1 and anti-CTLA-4 treatment. The Japanese Journal of Nephrology. 2019.1;61:6:SY9-1	-	75	M	Metastatic malignant melanoma	Nivolumab/Ipilimumab combo	Cr 3.96 mg/dL, albuminuria 42 mg/gCr; granular/white cell casts in urinary sediment	Nephritis interstitial acute
Miyauchi M, et al. A case of fulminant type 1 diabetes 9 days after the first dose of nivolumab. The 62nd Annual Meeting of the Japan Diabetes Society (May 23-25, 2019). 2019.5;62:S-1:I-P-388	-	79	M	Lung cancer	Nivolumab	Blood glucose 630 mg/dL, blood C-peptide 1.56 ng/mL to <0.03 ng/mL	Fulminant type 1 diabetes mellitus
Miyauchi K, et al. A case of nivolumab-related tubulointerstitial nephritis that was significantly MPO-ANCA-positive. The Japanese Journal of Nephrology. 2019.1;61:6:O-201	-	84	M	Gastric cancer	Nivolumab	Serum creatinine worsened from 1.6 to 2.5 mg/dL, MPO-ANCA 83.2 U/mL	Tubulointerstitial nephritis
Nakamura M, et al. A case of interstitial nephritis accompanied by granulomatous vasculitis during combination therapy with nivolumab and ipilimumab. The Japanese Journal of Nephrology. 2019.1;61:6:O-007	-	67	W	Malignant melanoma	Nivolumab/Ipilimumab combo	Pyrexia, CRP increased, serum Cr increased from 0.6 to 4.2 mg/dL, small amount of protein urine, urinary NAG/β2-m increased	Tubulointerstitial nephritis
Yamano Y, et al. A case of acute tubular necrosis during nivolumab therapy successfully treated with corticosteroids. The Japanese Journal of Nephrology. 2019.1;61:6:O-008	-	50s	W	Gastric cancer	Nivolumab	Cr 6.9 mg/dL, urine output decreased	Acute tubular necrosis (ATN)
Kimura F, et al. A case of tubulointerstitial nephritis and basement membrane IgM deposition after nivolumab treatment for renal cell carcinoma. The Japanese Journal of Nephrology. 2019.1;61:6:O-009	-	60	M	Left renal cell carcinoma	Nivolumab	Proteinuria	Membranous nephropathy
Yamamoto K, et al. A case of acute tubulointerstitial nephritis following nivolumab treatment for advanced gastric cancer. The Japanese Journal of Nephrology. 2019.1;61:6:O-010	-	60s	M	Advanced gastric carcinoma	Nivolumab	Oliguria, lower leg oedema, serum Cr (sCr) increased (0.96 mg/dL on April 27, 7.03 mg/dL on May 18, 20XX), protein (±), occult blood (-), white blood cells 20 to 29/HPF, β2MG 3527 ng/mL, NAG 6.8 IU/L%	Acute tubulointerstitial nephritis (ATIN)
Tsukiyama Y, et al. A case of interstitial nephritis during treatment of tongue cancer with nivolumab. the Japanese Journal of Nephrology. 2019.1;61:6:O-011	-	87	W	Malignant tongue cancer	Nivolumab	Cr 2.07 mg/dL, Cr 1.99 mg/dL, protein urine 0.61 g/gCr, urinary β2MG 21538 ng/mL	Tubulointerstitial nephritis
Tanigaki K, et al. Two cases of acute kidney injury (AKI) due to acute tubulointerstitial nephritis (ATIN) during nivolumab treatment. The Japanese Journal of Nephrology. 2019.1;61:6:O-095	-	51	M	Malignant melanoma of rectum	Nivolumab	Cre 0.48 → 1.65 mg/dL, Cre 0.98 mg/dL	AKI
Tanigaki K, et al. Two cases of acute kidney injury (AKI) due to acute tubulointerstitial nephritis (ATIN) during nivolumab treatment. The Japanese Journal of Nephrology. 2019.1;61:6:O-095	-	44	M	Right renal cell carcinoma	Nivolumab	Cre 1.09 → 5.62 mg/dL, Cre 1.73 mg/dL	AKI
Furuyama R, et al. A case of ANCA-negative pauci-immune crescentic nephritis after nivolumab treatment. The Japanese Journal of Nephrology. 2019.1;61:6:O-096	-	72	M	Squamous cell carcinoma of lung	Nivolumab	Serum Cr 0.92 mg/dL, protein urine (3+), serum Cr 1.88 mg/dL, protein urine volume 10 g/gCr, serum Cr 5.14 mg/dL	Pauci-immune crescentic nephritis
Yamamoto M, et al. A case of nephrotic syndrome during nivolumab therapy for renal cell carcinoma. The Japanese Journal of Nephrology. 2019.1;61:6:O-118	-	75	W	Renal cell carcinoma	Nivolumab	Protein urine, oedema, weight increased, Cre 1.3 to 2.0 mg/dL, protein urine 4.2 g/day, urinary red blood cells 30 to 49/HPF, urinary NAG 33.7 U/L, β2MG 13981 μg/L	Nephrotic syndrome
Fukuda Y, et al. Two cases of acute tubulointerstitial nephritis during lung cancer treatment with immune checkpoint inhibitors. Japanese Journal of Nephrology. 2019.1;61:6:O-159	-	77	M	Squamous cell carcinoma of lung	Nivolumab	Serum creatinine (Cr) increased from 1.02 to 1.30 mg/dL, Cr increased further to 2.55 mg/dL, protein urine 0.08 g/gCr, red blood cells urine <1.0/HPF	Tubulointerstitial nephritis
Fukuda Y, et al. Two cases of acute tubulointerstitial nephritis during lung cancer treatment with immune checkpoint inhibitors. Japanese Journal of Nephrology. 2019.1;61:6:O-159	-	75	W	Lung adenocarcinoma	Atezolizumab	Cr 8.86mg/dL, protein urine1.77g/gCr, red blood cells urine <2.0/HPF	Granulomatous tubulointerstitial nephritis
Shingarev R, et al. Kidney Complications of Immune Checkpoint Inhibitors: A Review. American Journal of Kidney Diseases. 2019;74:4:529-537	31303350	68	M	Non-small cell lung cancer	Nivolumab	serum creatinine (Scr) 0.8 mg/dL, dysphagia, Scr continued to increase to 6.5 mg/dL	Nephritis interstitial acute (AIN)
Becquart O, et al. Myasthenia Gravis Induced by Immune Checkpoint Inhibitors. Journal of Immunotherapy. 2019;42:8:309-312	31246640	75	W	Melanoma	Nivolumab	Headache and visual acuity reduced, diplopia, eyelid ptosis	Myasthenia gravis (MG)
Yasuteru Kondo et al. How to read test values: Liver disorder in patients using immune checkpoint inhibitors. Clinical Gastroenterology. 2019;34:9:1160-1164.	-	80s	W	Non-small-cell lung cancer (Adenocarcinoma)	Nivolumab	AST 230 U/L, ALT 375 U/L	Liver disorder
Mai Aoki et al. A case of gastric cancer in which arthritis developed during administration of nivolumab. Joint Subcommittee of the Japanese Society of Gastroenterology and the Japan Gastroenterological Endoscopy Society in the 99th Hokkaido Medical Congress [The 125th Hokkaido Branch Regular Meeting of the Japanese Society of Gastroenterology, the 119th Hokkaido Branch Regular Meeting of the Jap…	-	73	M	Advanced gastric carcinoma	Nivolumab	Severe pain in both shoulders, difficulty in lifting upper limbs	Arthritis
Kei Kuroda et al. A case of fulminant myocarditis during treatment with nivolumab. The Japanese Journal of Dermatology. 2019.9;129:11:2342-2343.	-	60	M	Malignant melanoma of left hallux	Nivolumab, Ipilimumab	Pyrexia 39ºC	Fulminant myocarditis
Yohei Sano et al. A case of pituitary adrenal hypofunction during treatment with an immune checkpoint inhibitor (nivolumab). The 47th Annual Meeting of the Japanese Association for Acute Medicine. 2019.1;1508.	-	75	M	Gastric cancer	Nivolumab	Continued consciousness disturbed and feeling poorly, hyponatraemia (127 mmol/L), anorexia, malaise, cortisol 0.95 μg/dL, ACTH <1.5 pg/mL	Pituitary adrenal hypofunction
Yuri Ishiguro et al. A case of Stevens-Johnson syndrome which developed and relapsed due to nivolumab. The 70th Chubu Branch Meeting of the Japanese Dermatological Association. 2019.1;128.	-	68	M	Laryngeal tumour (spinocellular carcinoma)	Nivolumab	Erosions on lips/oral cavity and lower limbs	Stevens-Johnson syndrome (SJS)
Kosuke Katsuo et al. A case of erosive lichen planus that appeared after additional radiotherapy during treatment with nivolumab. The 70th Chubu Branch Meeting of the Japanese Dermatological Association. 2019.1;129.	-	75	W	Lung adenocarcinoma	Nivolumab	Erythema with itching and papule on lower legs; erosions, circular erythema with scabs, and papules on extremities	erosive lichen planus
Mineyoshi Sato et al. A case of malignant pleural mesothelioma in which immune thrombocytopenic purpura developed during treatment with nivolumab. The Respiratory Subcommittee in the 99th Hokkaido Medical Congress [The 118th Hokkaido Branch Meeting of the Japanese Respiratory Society]. 2019.9;22.	-	67	M	Epithelial cell type of malignant pleural mesothelioma	Nivolumab	Purpura on extremities, subcutaneous bleeding in left side of the back, platelet count decreased to 13000/μL, platelet count decreased to 158000, 21000 and 173000/μL on Day 6, 13, and 23, respectively	Immune thrombocytopenic purpura (ITP)
Chiaki Niho et al. A case of lichen planus-like drug eruption caused by nivolumab. Joint Congress of the 12th Annual Meeting of the Japanese Society for Evidence and Dental Professional, the 30th Annual Meeting of the Japanese Society for Oral Pathology, the 29th Annual Meeting of the Japanese Society of Oral Medicine and the 32nd Annual Meeting of the Japanese Society of Oral Diagnosis/Oral Medi…	-	62	M	Right renal cancer	Nivolumab	Redness, erosion, and leukoderma on a wide area of buccal mucosa, lips, and oral floor	Oral lichen planus-type drug eruption
Abbas W, et al. Immunotherapy-induced acute pulmonary thromboembolism: A case report. South Asian Journal of Cancer. 2019;8:3:172 and 177 and 182	31489291	64	M	Lung adenocarcinoma	Nivolumab	Shortness of breath, tachycardia and hypotension	Acute pulmonary thromboembolism
Elkayam N, et al. Dual checkpoint inhibitor induced autoimmune encephalitis. Archive of Oncology. 2019;25:2:22-24	-	53	M	Clear cell renal cell carcinoma	Nivolumab/Ipilimumab combo	Awake but disorientated to location/time, unresponsive to verbal stimuli, high heart rate, hypotension with tachypnea	Encephalitis autoimmune
Kreuter A, et al. Nivolumab-Associated Giant Cell Arteritis with Scalp Necrosis. JAMA Dermatology. 2019;155:9:1086-1087	31314065	60s	W	Lung adenocarcinoma	Nivolumab	Hemicephalalgia, scalp tenderness, claudication of jaw muscles, vision blurred in right eye, red blood cell sedimentation rate increased markedly, C-reactive protein increased	Giant cell arteritis (GCA)
Guiney TE, et al. Case 30-2019: A 65-year-old woman with lung cancer and chest pain. New England Journal of Medicine. 2019;381:13:1268-1277	31553841	65	W	Lung adenocarcinoma	Nivolumab	Back pain, dyspnoea worsened, inappetence, sore throat, additional pain in left chest wall, fatigue, constipation, troponin T increased	Myocarditis
Palla AR, et al. Bullous pemphigoid associated with the 480-mg nivolumab dose in a patient with metastatic renal cell carcinoma. Immunotherapy. 2019;11:14:1187-1192	31462105	62	M	Clear cell renal cell carcinoma	Nivolumab	skin lesions presenting itching, urticaria, and eventually blisters; creatinine worsened	Bullous pemphigoid (BP)
van Eeden R, et al. Tuberculosis Infection in a Patient Treated With Nivolumab for Non-small Cell Lung Cancer: Case Report and Literature Review. Frontiers in Oncology. 2019;9:659	31396484	56	W	NSCLC	Nivolumab	Shortness of breath, cough, weight decreased	Pulmonary tuberculosis (PTB)
Yoshifumi Shimizu et al. Mixed-type autoimmune hemolytic anemia in a patient receiving nivolumab. The 81st Annual Meeting of the Japanese Society of Hematology. 2019.1;PS2-2-2.	-	72	M	Malignant pleural mesothelioma	Nivolumab	Fatigue, exertional shortness of breath, haemoglobin concentration 4.3 g/dL, reticulocyte 15.9% (0.6 to 2.0), lactate dehydrogenase (LDH) 235 (100 to 210), indirect bilirubin increased to 1.5 mg/dL (0.0 to 1.0), cold agglutinin titer 4096 times	Autoimmune haemolytic anaemia
Shunsuke Kato et al. Creation of team medical systems to respond to oncology emergency (round-table discussion). Internal Medicine. 2019; 124:2:1657-1664.	-	UNK	UNK	Renal cell carcinoma	Nivolumab	CK suddenly increased to approximately 4,000 IU/L, myocardial markers (e.g, CK-MB and Troponin I) also increased	Myasthenia gravis (MG)
Koichi Hata et al. A case of abdominal pain due to isolated ACTH deficiency during nivolumab treatment. The 225th Kinki Regional Meeting of the Japanese Society of Internal Medicine. 2019.9;7.	-	81	W	Malignant pleural mesothelioma	Nivolumab	Abdominal pain lower, hypotension, hyponatraemia, early morning fasting cortisol and ACTH decreased	Adrenal insufficiency due to isolated ACTH deficiency
Kei Osaki et al. A case in which infliximab was useful for colitis caused by an immune checkpoint inhibitor. The 225th Kinki Regional Meeting of the Japanese Society of Internal Medicine. 2019.9;167.	-	59	M	Squamous cell carcinoma of lung	Nivolumab	Diarrhoea, faeces soft, bloody stool	Colitis
Shintaro Saito et al. A case of malignant melanoma in which fulminant type 1 diabetes mellitus developed 3 years and 2 months after initiation of nivolumab. The 35th Annual Meeting of the Japanese Skin Cancer Society (May 24-25, 2019). 2019.5;E-7-3.	-	48	W	Malignant melanoma	Nivolumab	Thirst, vomiting, polyuria, hyperglycaemia, dehydration, sugar urinary, urinary ketone positive	Fulminant type 1 diabetes mellitus
Keishi Sasaki. A case of pituitary enlargement and isolated ACTH deficiency after treatment with nivolumab. The 225th Kinki Regional Meeting of the Japanese Society of Internal Medicine. 2019.9;188.	-	63	M	Lung cancer	Nivolumab	General malaise, malaise, hyponatraemia, ACTH/cortisol decreased rapidly	Isolated ACTH deficiency
Norihito Kamo et al. Use of an immune checkpoint inhibitor in a patient with primary malignant melanoma of the uterine cervix. The 67th Annual Meeting of the Northern Japan Society of Obstetrics and Gynecology. 2019.9;81.	-	74	W	Malignant melanoma	Nivolumab	TSH increased, freeT3 and freeT4 decreased	Hypothyroidism
Nelson BE, et al. Expecting the unexpected. Journal of Clinical Oncology. 2019;37:Supplement 15:e14066	-	77	M	Squamous cell carcinoma of the tongue	Nivolumab	Orthopnoea, exertional dyspnea, diplopia, vision blurred, variable muscular weakness worsened at the end of the day, voice alteration, proximal muscle weakness, bilateral eyelid ptosis	Myasthenia gravis (MG)
Prior D, et al. The checkpoint inhibitor imperative: Differentiating neuromuscular complications. Neurology. 2019;92:15 Supplement 1:P3. 4-015	-	87	M	Melanoma	Pembrolizumab	Creatine kinase (CK) increased to 1876, anti-striated muscle antibody positive at 1:1920	Autoimmune neuromuscular disorder
Prior D, et al. The checkpoint inhibitor imperative: Differentiating neuromuscular complications. Neurology. 2019;92:15 Supplement 1:P3. 4-015	-	79	M	Melanoma	Nivolumab	CK 3610, striated muscle antibody 1:245760	Autoimmune neuromuscular disorder
Hidenori Mori et al. A case of non-small cell lung cancer with suspected immune thrombocytopenic purpura due to nivolumab. The 133th General Meeting of the Tokai Branch of the Japanese Society for Tuberculosis, the 115th Tokai Regional Meting of the Japanese Respiratory Society, the 18th Chubu Branch Meeting of Japan Society of Sarcoidosis and other Granulomatous Disorders (June 8-9, 2019). 2019.…	-	77	M	Non-small cell lung cancer	Nivolumab	Pyrexia, CRP increased, platelets decreased, petechiae, sputum bloody, bloody stool	Immune thrombocytopenic purpura
Eri Yuki et al. A case of tumor lysis syndrome associated with ipilimumab-nivolumab combination therapy for advanced renal cell carcinoma. The 391st Niigata Regional Meeting of the Japanese Urological Association. 2019.9;5.	-	UNK	UNK	Renal cell carcinoma	Nivolumab/Ipilimumab combo	Anuria	Tumour lysis syndrome (TLS)
Masanori Fujimoto et al. A case of destructive thyroiditis due to concomitant use of nivolumab and ipilimumab -Discussion based on the use of checkpoint inhibitors at our hospital-. The 62nd Annual Meeting of the Japan Thyroid Association. 2019.1;P13-2.	-	51	W	Renal cell carcinoma	Nivolumab/Ipilimumab combo	Palpitations, TSH 0.074 μIU/mL, FT3 9.31 μIU/mL, FT4 >5.00 ng/dL; approximately 1 month later, TSH 7.222 μIU/mL, FT3 <1.50 μIU/mL, FT4 0.50 ng/dL	Destructive thyroiditis
Yuji Yamada et al. A case of Basedow's disease after administration of nivolumab. The 62nd Annual Meeting of the Japan Thyroid Association. 2019.1;P13-5.	-	66	M	Gastric cancer	Nivolumab	TSH <0.010 μIU/mL, FT3 13.75 pg/mL, FT4 >5.00 ng/dL, TRAb 24.2 IU/L, TSAb positive at 2184%	Basedow's disease
Satoshi Yoshino et al. A case of TSAB-positive thyrotoxicosis due to administration of nivolumab. The 62nd Annual Meeting of the Japan Thyroid Association. 2019.1;P14-2.	-	60s	M	Lung adenocarcinoma	Nivolumab	Palpitations, excess sweating, tremor, TSH decreased, FT3 and FT4 increased, TSAB increased	Thyrotoxicosis
Kensuke Okada et al. Clinical pictures of 3 cases of immune-mediated neuropathy that developed during treatment with nivolumab. Neuroimmunology. 2019.9;24:1:165.	-	40s	M	Renal cell carcinoma	Nivolumab	Numbness in hands and feet, weakness of limbs	Immune-mediated neuropathy
Kensuke Okada et al. Clinical pictures of 3 cases of immune-mediated neuropathy that developed during treatment with nivolumab. Neuroimmunology. 2019.9;24:1:165.	-	40s	M	Gastric cancer	Nivolumab	Weakness of both upper limbs	Immune-mediated neuropathy
Kensuke Okada et al. Clinical pictures of 3 cases of immune-mediated neuropathy that developed during treatment with nivolumab. Neuroimmunology. 2019.9;24:1:165.	-	80s	W	Gastric cancer	Nivolumab	Weakness of both lower limbs	Immune-mediated neuropathy
Yutaka Watanuki et al. A case of pituitary hyperplasia which developed in a complex manner during treatment of renal cancer. The 218th Tohoku Regional Meeting of the Japanese Society of Internal Medicine. 2019.9;30.	-	53	M	Renal cancer	Nivolumab	TSH 0.05 μIU/mL, FT3 14.9 pg/mL, FT4 4.81 ng/dL	Thyrotoxicosis
Taisuke Matsuya et al. A case of advanced malignant melanoma in which fulminant type 1 diabetes mellitus developed after treatment change from nivolumab to Ipilimumab. The 35th Annual Meeting of the Japanese Skin Cancer Society (May 24-25, 2019). 2019.5;E-7-4.	-	68	M	Malignant melanoma	Nivolumab, Ipilimumab	Queasy and vomiting, thirst, marked hyperglycaemia, ketoacidosis, casual blood glucose 516 mg/dL, HbA1c 6.6%, fasting serum C-peptide <0.02 ng/mL, 2-hour postprandial C-peptide <0.02 ng/mL	Fulminant type 1 diabetes mellitus
Shoichi Saino et al. A case of peripheral neuropathy after administration of nivolumab and ipilimumab, in which symptoms improved by administration of steroids and immunoglobulins. The Neurological Subcommittee in the 99th Hokkaido Medical Congress [The 105th Hokkaido Branch Meeting of the Japanese Respiratory Society]. 2019.9;5.	-	49	M	Renal cancer	Nivolumab/Ipilimumab combo	Dysaesthesia and muscular weakness in extremities, sensory disturbance in extremities (dysaesthesia, hypalgesia, position sense impaired), generalised hyporeflexia in extremities and tendons, urination/defaecation disorders	Peripheral neuropathy
Naoki Gamo et al. A case of acute demyelinating neuropathy developing after administration of nivolumab. Neurological Subcommittee in the 99th Hokkaido Medical Congress [The 105th Hokkaido Regional Meeting of the Japanese Society of Neurology]. 2019.9;6.	-	39	M	Squamous cell carcinoma of lung	Nivolumab	Muscular weakness dominantly in lower limbs, sensory disturbance, difficulty in walking, bilateral facial muscular weakness, bulbar palsy, distal dominant muscular weakness/sensory disturbance, tendon reflex absent	Demyelinating neuropathy
Ayaka Mukaiyama et al. A case of renal cancer in which hypopituitarism occurred due to nivolumab-ipilimumab therapy. The Japanese Red Cross Medical Journal. 2019.1;71:1:217.	-	58	M	Renal cancer	Nivolumab/Ipilimumab combo	Appetite impaired, diarrhoea, malaise, function kidney decreased, Cr8, lightheadedness, hyponatraemia, cortisol/ACTH decreased	ACTH-hyposecretion hypopituitarism
Hayato Mizuno, et al. A case of advanced malignant melanoma in which liver metastasis disappeared with administration of nivolumab. The Nishinihon journal of dermatology: Journal of the Western Japan Division of JDA. 2019.3;81:5:434.	-	74	W	Malignant melanoma	Nivolumab	Vision blurred, mild hyperaemia of eyes, posterior synechiae of iris, sebaceous deposits, eyelash greying, spot of depigmentation on trunk/extremities	Uveitis, leukoderma
Yasuko Shiomichi et al. A case of nivolumab-induced dermatitis psoriasiform for which apremilast was effective. The Nishinihon journal of dermatology: Journal of the Western Japan Division of JDA. 2019.3;81:5:436.	-	78	M	Renal cell carcinoma	Nivolumab	Generalised itching, scaling erythema	Dermatitis psoriasiform
Johansen A, et al. Neuromuscular adverse events associated with anti-PD-1 monoclonal antibodies Systematic review. Neurology. 2019;92:14:663-674	30850443	74	M	Renal cell carcinoma	Nivolumab	Dyspnoea, muscular weakness	Myasthenia gravis
Jaffer M, et al. Neurological complications in an ALS patient with metastatic melanoma after immunotherapy. Neurology. 2019;92:15 Supplement 1:P1. 6-026	-	63	M	Melanoma	Nivolumab/Ipilimumab combo	Weakness generalised, fatigue, diplopia when eye gaze upward, single respiration rate decreased, fatiguability, tongue fasciculation, hyperreflexia	Myasthenia-like syndrome
Kairamkonda S, et al. Nivolumab induced neurological syndrome mimicking acute inflammatory demyelinating polyneuroradiculopathy responding to infliximab. Neurology. 2019;92:15 Supplement 1:P2. 4-016	-	42	M	Hodgkin's lymphoma	Nivolumab	Right facial weakness, dysarthria, urinary retention, lower extremities weakness, lower limb areflexia, ataxia	Chronic sensorimotor polyneuropathy
Jehl A, et al. Acquired generalized lipodystrophy: A new cause of anti-PD-1 immune-related diabetes. Diabetes Care. 2019;42:10:2008-2010	31434650	62	W	Melanoma	Nivolumab	Hepatic enzyme increased, progressive weight decreased, polyuria, polydipsia, hyperphagia, weight decreased worsened	Acquired generalised lipodystrophy (AGL)
Zheng H, et al. Pagetoid spread of metastatic melanoma in the stomach. American Journal of Clinical Pathology. 2018;150:Supplement 1:S18	-	70	M	Malignant melanoma	Nivolumab	Abdominal pain, nausea, melaena, dysphagia	Diffuse colitis
Singer S, et al. Nonbullous pemphigoid secondary to PD-1 inhibition. JAAD Case Reports. 2019;5:10:898-903	31646161	78	M	Melanoma	Nivolumab	Diffuse pruritic rash, urticarial plaques on trunk and lower limbs, erythema, papule	Nonbullous pemphigoid (NBP)
McDowall LM, et al. Immune checkpoint inhibitor-mediated myocarditis and ventricular tachycardia storm. HeartRhythm Case Reports. 2019;5:10:497-500	31700793	65	W	Oesophageal carcinoma	Nivolumab	Intermittent light headedness, dyspnoea, lethargy, hypotension, tachycardia	Myocarditis
Poretto V, et al. Hunting the real culprit: A complex case of nivolumab-related myelitis. Neurology. 2019;92:15 Supplement 1:P4. 2-006	-	73	M	Clear cell renal cell carcinoma	Nivolumab	Subacute left lower limb hyposthenia, urinary incontinence	Myelitis
Chandran V, et al. Nivolumab-related colitis: Does endoscopy have a role? A case report. Journal of Gastroenterology and Hepatology. 2019;34:Supplement 2:181-182	-	84	W	Non-small cell lung cancer	Nivolumab	Urge incontinence, non- haemorrhagic diarrhoea with nocturnal symptoms, diarrhoea	Active chronic colitis
Arias R, et al. Dramatic Response of Leptomeningeal Carcinomatosis to Nivolumab in PD-L1 Highly Expressive Non-small Cell Lung Cancer: A Case Report. Frontiers in Oncology. 2019;9:819	31552167	48	M	Squamous cell carcinoma of lung	Nivolumab	Uncontrolled pain, stiffness of hands, arms, ankles and knees	Inflammatory arthritis
Naoko Yamamoto, et al. A Patient with Nivolumab-related Fulminant Type 1 Diabetes Mellitus whose Serum C-peptide Level Was Preserved at the Initial Detection of Hyperglycemia. Internal Medicine. 2019;58:19:2825-2830	31243198	77	M	UNK	Nivolumab	Hyperglycaemia	Fulminant type 1 diabetes mellitus (FT1DM)
Satoru Fujiwara, et al. Elevated Adenosine Deaminase Levels in the Cerebrospinal Fluid in Immune Checkpoint Inhibitor-induced Autoimmune Encephalitis. Internal Medicine. 2019;58:19:2871-2874	31243206	70	M	Lung adenocarcinoma	Nivolumab	Taste disorder, food intake decreased, action tremor, difficulty in walking	Encephalitis autoimmune
Satoru Fujiwara, et al. Elevated Adenosine Deaminase Levels in the Cerebrospinal Fluid in Immune Checkpoint Inhibitor-induced Autoimmune Encephalitis. Internal Medicine. 2019;58:19:2871-2874	31243206	75	M	Small cell lung cancer	Nivolumab/Ipilimumab combo	Convulsion, loss of consciousness	Encephalitis autoimmune
Maki Kiyonaga et al. A case of idiopathic chylothorax emerging during treatment of malignant melanoma cured by lymphangiography by inguinal lymph node puncture. Journal of Japan Radiological Society. 2019.1;S512.	-	85	W	Malignant melanoma	Nivolumab/Ipilimumab combo	Platelets decreased, pleural effusion	Chylothorax
Kazuki Morooka et al. A case of Hodgkin's lymphoma showing atypical immune response after allogeneic hematopoietic stem cell transplantation performed after treatment with an immune checkpoint inhibitor. The 121st Chugoku Regional Meeting of the Japanese Society of Internal Medicine. 2019.1;149.	-	30	M	Classical Hodgkin's lymphoma	Nivolumab	Skin eruption on trunk, pyrexia	Acute GVHD
Ayako Sato et al. A case of type 2 diabetes mellitus which led to a diagnosis of isolated ACTH deficiency with the manifestation of hypotension after administration of nivolumab. The 654th Kanto Regional Meeting of the Japanese Society of Internal Medicine. 2019.1;12.	-	74	M	Squamous cell carcinoma of lung	Nivolumab	Inappetence, hypoglycaemia, consciousness disturbed, blood glucose 53 mg/dL, ACTH 6.6 pg/mL, cortisol 4.8 μg/dL	Isolated ACTH deficiency
Mio Edamoto et al. A case of rheumatoid arthritis-like polyarthritis during nivolumab therapy for previously treated non-small cell lung cancer. The 654th Kanto Regional Meeting of the Japanese Society of Internal Medicine. 2019.1;53.	-	80	W	Lung adenocarcinoma	Nivolumab	Right shoulder pain, swelling/pain on a total of 14 joints including MP and PIP joints of both hands, highof CRP, rheumatoid factor, and anti-CCP antibody	Polyarthritis
Yuka Shintani et al. A case of bullous pemphigoid which developed during treatment with an immune checkpoint inhibitor, which was continued. The 886th Tokyo Regional Meeting of the Japanese Dermatological Association. 2019.10;p7.	-	75	M	Lung cancer	Nivolumab	Tense blister	Bullous pemphigoid
Toshihiro Usui et al. A case of rash psoriasiform observed during treatment with nivolumab. The 886th Tokyo Regional Meeting of the Japanese Dermatological Association. 2019.10;17.	-	72	M	Squamous cell carcinoma of lung	Nivolumab	Skin eruption	Rash psoriasiform
Daisuke Araki et al. Clinical pictures of 10 patients who received nivolumab therapy at our department. Otorhinolaryngological Subcommittee in the 99th Hokkaido Medical Congress [The 220th Hokkaido Regional Meeting of the Oto-Rhino-Laryngological Society of Japan]. 2019.1;16.	-	UNK	UNK	Malignant tongue cancer	Nivolumab	Hypochondrium pain left, hepatobiliary enzyme increased markedly	Cholangitis sclerosing
Duval L, et al. Nivolumab-induced celiac-like enteropathy in patient with metastatic renal cell carcinoma: Case report and review of the literature. Clinical Case Reports. 2019;7:9:1689-1693	31534728	58	M	Renal cell carcinoma (RCC)	Nivolumab	Vomiting, diarrhoea, weight decreased, severe inappetence	Celiac-like enteropathy
Takanori Sekito et al. A case of lymph node metastasis due to fumarate hydratase (FH)-deficient renal cell carcinoma successfully treated with combination therapy with ipilimumab and nivolumab. The Nishinihon Journal of Urology. 2019.11;81:S:O2-3.	-	62	M	FH-deficient renal cell carcinoma	Nivolumab/Ipilimumab combo	Headache, queasy, malaise, hyponatraemia, ACTH low, cortisol low	Hypophysitis
Tomoya Kimura et al. Combination therapy with ipilimumab and nivolumab for untreated advanced renal cancer with sarcomatoid changes in a patient. The Nishinihon Journal of Urology. 2019.11;81:S:O2-5.	-	67	W	Renal cancer	Nivolumab/Ipilimumab combo	Left facial palsy	Hunt syndrome
Takashi Ishida et al. A case of hypophysitis and hypopituitarism after combination therapy with nivolumab and ipilimumab for metastatic renal cell carcinoma. The Nishinihon Journal of Urology. 2019.11;81:S:P18-4.	-	49	W	Renal cell carcinoma	Nivolumab/Ipilimumab combo	Headache, pyrexia, blood pressure decreased, ACTH/TSH/cortisol low, visual field disorder	Hypophysitis, hypopituitarism
Tomohiro Hongo et al. A case of secondary adrenal insufficiency developing during administration of nivolumab. The Nishinihon Journal of Urology. 2019.11;81:S:P19-5.	-	68	M	Renal cancer	Nivolumab	Inappetence, cortisol <0.1 μg/dL, ACTH 11.5 pg/mL	Adrenal insufficiency
Miyuk Kadota et al. A case of advanced stage IV gastric cancer in which fulminant type 1 diabetes mellitus developed during treatment course after complete response to nivolumab. The 111th Shikoku Branch Regular Meeting of the Japanese Society of Gastroenterology, the 122nd Shikoku Branch Regular Meeting of the Japan Gastroenterological Endoscopy Society. 2019.6;66.	-	60s	W	Gastric cancer	Nivolumab	Consciousness disturbed, GCS E4V5M6, pH 7.116, blood glucose 1131 mg/dL, urine ketone body 2+	Fulminant type 1 diabetes mellitus
Nobuharu Nishiyama et al. A case of nivolumab-induced fulminant type 1 diabetes mellitus diagnosed early. The 225th Kinki Regional Meeting of the Japanese Society of Internal Medicine. 2019.9;187.	-	65	W	Renal cell carcinoma	Nivolumab	Malaise, PG 655 mg/dL, HbA1c 6.4%, serum CPR 0.09 ng/mL, venous blood gas pH 7.308, HCO3 21.8 mmol/L, total ketone body 4310 μmol/L, no increase in pancreatic enzymes, GAD antibody <5.0 U/mL, IA-2 antibody <0.6 U/mL	Fulminant type 1 diabetes mellitus
Youya Shigehara et al. A case of photo recall Stevens-Johnson syndrome after administration of nivolumab. The 83rd Annual Meeting of the Tokyo and Eastern Divisions of the Japanese Dermatological Association. 2019.11;38.	-	86	M	Mandibular gingival carcinoma	Nivolumab	Pyrexia; haemorrhagic erosions on face, anterior neck, and back of both hands	Stevens-Johnson syndrome
Wataru Omata et al. A case of heel malignant melanoma in which secondary hypoadrenocorticism developed during treatment with nivolumab. The 83rd Annual Meeting of the Tokyo and Eastern Divisions of the Japanese Dermatological Association. 2019.11;162.	-	85	M	Malignant melanoma	Nivolumab	Inappetence, queasy	Adrenal insufficiency
Reo Komaki et al. A case of erythema multiforme major appearing 1 day after initiation of nivolumab-ipilimumab combination therapy. The 83rd Annual Meeting of the Tokyo and Eastern Divisions of the Japanese Dermatological Association. 2019.11;164.	-	73	W	Malignant melanoma	Nivolumab, Nivolumab/Ipilimumab combo	Skin eruption, pyrexia	Erythema multiforme major
Shuichi Ohe et al. A case of advanced malignant melanoma in which disseminated intravascular coagulation (DIC) developed after nivolumab-ipilimumab combination therapy. The 83rd Annual Meeting of the Tokyo and Eastern Divisions of the Japanese Dermatological Association. 2019.11;166.	-	26	M	Malignant melanoma	Nivolumab, Nivolumab/Ipilimumab combo	Platelets decreased, coagulability abnormal	DIC
Hiroko Sonoyama et al. A case of rash psoriasiform after administration of nivolumab. Rinsho derma. 2019;61:11:1667-1670.	-	77	M	Lung cancer	Nivolumab	Erythema	Rash psoriasiform
Freitas C, et al. EP104-04 Pembrolizumab-Induced Fatal Encephalopathy. Journal of Thoracic Oncology. 2019;14:10 Supplement:S967-S968	-	65	W	Non-small cell lung cancer (NSCLC)	Pembrolizumab	Seizure, depressed of consciousness, sleeplessness; unable to talk, and can only follow simple orders; hypertonia	Diffuse encephalopathy
Ginji Omori et al. MMF was significantly effective for severe liver dysfunction caused by administration of nivolumab and ipilimumab in a patient with bladder cancer. The 57th Annual Meeting of Japan Society of Clinical Oncology (October 24-26, 2019). 2019;P149-7.	-	78	M	Bladder cancer	Nivolumab/Ipilimumab combo	AST and ALT increased to 251 and 266 U/L, respectively	Hepatic function disorder
Sayuri Sato et al. Hypomegakaryocytic thrombocytopenia induced by nivolumab-ipilimumab combination therapy. The 57th Annual Meeting of Japan Society of Clinical Oncology (October 24-26, 2019). 2019.1;P161-2.	-	76	M	Melanoma	Nivolumab, Nivolumab/Ipilimumab combo	Platelet count decreased to 22.000/μL, platelet-related IgG (PAIgG) high	Hypomegakaryocytic thrombocytopenia
Hisako Tajima et al. A case of recurrent gastric cancer in which complete response was achieved despite immune-related adverse events due to nivolumab therapy. The 57th Annual Meeting of Japan Society of Clinical Oncology (October 24-26, 2019). 2019.1;P132-7.	-	75	M	Gastric cancer	Nivolumab	Fatigue, decreased activity, inappetence, random cortisol low (2.5 μg/dL), ACTH low (<1.5 pg/dL)	Central adrenal insufficiency
Takanobu Motoshima et al. Serious adverse reactions caused by combination therapy with nivolumab and ipilimumab for advanced renal cancer in 3 patients. The 57th Annual Meeting of Japan Society of Clinical Oncology (October 24-26, 2019). 2019.1; P96-3.	-	58	M	Renal cell carcinoma	Nivolumab/Ipilimumab combo	Systemic fatigue, adrenocorticotropin (ACTH) and cortisol decreased	Adrenal insufficiency
Takanobu Motoshima et al. Serious adverse reactions caused by combination therapy with nivolumab and ipilimumab for advanced renal cancer in 3 patients. The 57th Annual Meeting of Japan Society of Clinical Oncology (October 24-26, 2019). 2019.1; P96-3.	-	67	M	Renal cell carcinoma	Nivolumab/Ipilimumab combo	Systemic fatigue, decreased appetite	Pituitary inflammation
Takanobu Motoshima et al. Serious adverse reactions caused by combination therapy with nivolumab and ipilimumab for advanced renal cancer in 3 patients. The 57th Annual Meeting of Japan Society of Clinical Oncology (October 24-26, 2019). 2019.1; P96-3.	-	68	M	Renal cell carcinoma	Nivolumab/Ipilimumab combo	Pyrexia	Nephritis interstitial
Tetsuro Sato et al. Immune checkpoint inhibitors and abnormal thyroid function. Takasaki Medical Journal. 2019;69:86-90.	-	60s	M	UNK	Nivolumab	Diarrhoea, palpitations, tremor finger	Thyrotoxicosis, hypothyroidism
Akemi Tsutsui et al. Clinicopathological investigation of drug-induced liver injury at our hospital -With a focus on liver disorder due to immune checkpoint inhibitors-. The 51th Annual Meeting of the Japanese Society for Clinical Molecular Morphology. 2019.9;135.	-	64	M	Lung cancer	Pembrolizumab	Abdominal pain, liver disorder	Vanishing bile duct syndrome
Akemi Tsutsui et al. Clinicopathological investigation of drug-induced liver injury at our hospital -With a focus on liver disorder due to immune checkpoint inhibitors-. The 51th Annual Meeting of the Japanese Society for Clinical Molecular Morphology. 2019.9;135.	-	61	M	Gastric cancer	Nivolumab	ALT increased	Drug-induced liver injury
Hiromi Shoda et al. A case of uveitis due to administration of nivolumab. The 73rd Annual Congress of Japan Clinical Ophthalmology. 2019.1; Thu. -Exhibition-12-184.	-	60	M	Renal cell carcinoma	Nivolumab	Conjunctival hyperaemia	Uveitis
Asaka Kudo et al. A case of repeated uveitis due to simultaneous performance of nivolumab and contrast-enhanced CT on the same day. The 73rd Annual Congress of Japan Clinical Ophthalmology. 2019.1; Thu. -Exhibition-12-185.	-	60	M	Renal cancer	Nivolumab	Right vision blurred, eye pain, RV 0.6 (1.5)/LV 1.2 (n.c.), KP in right eye, anterior chamber cell, vitreous opacities worsened, retinal haemorrhage, hyperaemia	Uveitis
Hiroki Nakayama et al. A case of panuveitis simulating Vogt-Koyanagi-Harada disease during treatment with nivolumab. The 73rd Annual Congress of Japan Clinical Ophthalmology. 2019.1; Thu. -Exhibition-12-186.	-	66	M	Renal cell carcinoma	Nivolumab	Anterior segment lesions included pigmented keratic precipitates and posterior synechiae of iris. Posterior segment lesions included red and swollen optic disc of both eyes, serous retinal detachment at posterior pole of fundus, choroidal thickening, and folds.	Vogt-Koyanagi-Harada disease (VKH)-like panuveitis
Rena Miyamoto et al. Bilateral multiple serous retinal detachments after treatment with nivolumab (Opdivo): a case report. The 73rd Annual Congress of Japan Clinical Ophthalmology. 2019.1; Thu. -Exhibition-13-108.	-	73	M	Malignant melanoma	Nivolumab	Central distortion	Serous retinal detachment/thickening of the photoreceptor outer segment
Yuichi Ikeda et al. A case of isolated ACTH deficiency developing during treatment with nivolumab for postoperative recurrence of gastric cancer. Journal of Japan Surgical Association. 2019.11;80:S:P-117-1.	-	87	W	Gastric cancer	Nivolumab	Hyponatraemia, anorexia, malaise, cortisol low	Isolated ACTH deficiency
Masami Nakagawa et al. A case of strangulation ileus with chylous ascites. Journal of Japan Surgical Association. 2019.11;80:S:P-119-1.	-	68	M	Oesophageal carcinoma, Pharyngeal cancer	Nivolumab	Left flank pain, venous engorgement, pain	Strangulation ileus
Kurihara S, et al. A case of appendix cancer developing during chemotherapy for gastric cancer. Journal of Japan Surgical Association. 2019.11;80:S:P-122-4	-	83	M	Gastric cancer	Nivolumab	Pyrexia, right lower quadrant pain	Appendicitis perforated
Kentaro Imanishi et al. A case of pulmonary pleomorphic carcinoma complicated by pyothorax with fistula after administration of nivolumab. Journal of Japan Surgical Association. 2019.11;80:S:RS-36-5.	-	68	M	Pulmonary pleomorphic carcinoma	Nivolumab	Sputum increased	Pyothorax with fistula
Ai Nakayama et al. A case of acquired aplasia pure red cell developing during treatment with an anti-PD-1 antibody drug (nivolumab) for metastatic renal cancer. The 112th Kinki District Meeting of Japanese Society of Hematology. 2019.11;53.	-	80	M	Renal cell carcinoma	Nivolumab	Anaemia	Aplasia pure red cell
Tomoyo Kubo et al. A case of multiple enlarged lymph nodes with hemolytic anemia after treatment with nivolumab for malignant melanoma. The 112th Kinki District Meeting of Japanese Society of Hematology. 2019.11;54.	-	57	M	Malignant melanoma	Nivolumab	Multiple lymph nodes enlarged, anaemia, Hb 6.6 g/dL (MCV 100.5 fL), reticulocyte 4.7%, T-Bil 2.2 mg/dL, LDH 492 U/L, haptoglobin <3 mg/dL, sIL2-R 5583 IU/mL, Coombs direct test positive	Reactive lymphadenitis
Takafumi Yamamoto et al. Investigation of immune-related adverse events in use of immune checkpoint inhibitors at our hospital. The 27th Japan Digestive Disease Week (JDDW 2019 KOBE), the 61th Annual Meeting of the Japanese Society of Gastroenterology. 2019.11; Digestive: P-131.	-	75	M	Renal cancer	Nivolumab/Ipilimumab combo	G3 liver disorder, diplopia symptom, CPK increased to 11577 U/L, eyelid ptosis, dyspnoea sensation, general malaise	Myasthenia gravis
Yoshitomo Nishio et al. A case of bullous pemphigoid in the mouth after administration of nivolumab for renal cell carcinoma. The 64th Congress of the Japanese Society of Oral and Maxillofacial Surgeons. 2019.1;191.	-	64	W	Renal cancer	Nivolumab	Marked contact pain in both upper and lower gingiva, redness and erosion in both upper and lower gingiva	Bullous pemphigoid
Masato Koike et al. A case of mandibular gingival cancer in which Stevens-Johnson syndrome developed after administration of nivolumab. The 64th Congress of the Japanese Society of Oral and Maxillofacial Surgeons. 2019.1;333.	-	86	M	Mandibular gingival carcinoma	Nivolumab	Pyrexia, erythema diffuse with effusions on oral mucosa, eyes, face, anterior neck, and upper limbs	Stevens-Johnson syndrome (SJS)
Cardona AF, et al. EP104-47 Chronic and Severe Non-Lichenoid Oral Ulcers Induced by Nivolumab: Diagnostic and Therapeutic Challenge. Journal of Thoracic Oncology. 2019;14:10 Supplement:S985	32308598	93	M	Squamous cell carcinoma of pharynx	Nivolumab	Multiple erythematous painful ulcers on buccal mucosa and tongue, dysphagia, severe pain, weight decreased rapidly (approximately 8 kg)	Mouth ulcer
Catino A, et al. EP104-38 A Case of Lichenoid Reaction as Late and Uncommon Immune-Related Skin Toxicity During Nivolumab Treatment. Journal of Thoracic Oncology. 2019;14:10 Supplement:S971-S972	-	81	M	Non-small cell lung cancer (NSCLC)	Nivolumab	Itchy, recurrent and pleomorphic lichenoid eruptions	Dermatitis lichenoid
Kwon M, et al. Nivolumab-induced pneumonitis leading to respiratory failure. Critical Care Medicine. 2019;47:1 Supplement 1:1166	-	46	W	Urachal adenocarcinoma	Nivolumab	Dyspnoea exacerbated, tachycardia, hypoxia, leukocytosis, ESR increased, CRP increased, WBC 282, lymphocytes 18%,	Pneumonitis
Hughes MS, et al. Checking the checkpoints: A case of type 1 diabetes following PD-1 inhibition in a patient with HIV. Diabetes. 2019;68:Supplement 1:1739-P	33225197	48	M	Hodgkin's lymphoma	Nivolumab	Polydipsia, polyuria, glucose 764 mg/dL, A1c 7.1%, C-peptide low, GAD-65 antibody titer increased	Type 1 diabetes mellitus (T1DM)
Hartsough E, et al. Regressing melanocyic nevi in anti-PD-1 treatment of melanoma. American Journal of Dermatopathology. 2019;41:10:e122	-	UNK	UNK	Melanoma	Pembrolizumab	Two non-pigmented dome-shaped papules developed simultaneously on calvarial skin	Intradermal naevus
Hartsough E, et al. Regressing melanocyic nevi in anti-PD-1 treatment of melanoma. American Journal of Dermatopathology. 2019;41:10:e122	-	UNK	UNK	Melanoma	Nivolumab	Dome-shaped, fresh papule on forearm	Aseptic intradermal melanocyte proliferation
Hartsough E, et al. Regressing melanocyic nevi in anti-PD-1 treatment of melanoma. American Journal of Dermatopathology. 2019;41:10:e122	-	62	W	Lung adenocarcinoma	Nivolumab	Progressive diarrhoea	Colitis
Thore P, et al. Radiation recall pneumonitis in a patient treated by nivolumab for non-small cell lung cancer, no relapse with rechallenge. European Journal of Oncology. 2018;23:4:224-227	-	58	W	Lung adenocarcinoma	Nivolumab	Dyspnoea, pyrexia, asthenia, cough, mucopurulent expectoration	Radiation recall response (RRP)
Sasatani Y, et al. Prolonged response after the discontinuation of nivolumab after resistance to gefitinib. Clinical Respiratory Journal. 2019;13:10:657-658	31343829	75	M	Primary tumor of upper lobe of lung	Nivolumab	Fatigue, inappetence, plasma cortisol low at 0.12 nmol/L (6.24 to 18.0 nmol/L), adrenocorticotropin also low at 4.9 pg/mL	Partial hypopituitarism
Pomerantz M, et al. Nivolumab and Ipilimumab-induced Acute Inflammatory Demyelinating Polyradiculoneuropathy: A Case Report. Journal of Immunotherapy. 2019;42:9:348-349	31261166	58	M	Small cell lung cancer (SCLC)	Nivolumab/Ipilimumab combo	Paraesthesia, pain, bilateral lower extremities weakness, gait inability, pyrexia, mild distal upper limb muscular weakness (4/5 to 5/5), moderate distal lower extremities weakness (3/5 to 5/5), generalised areflexia, lower limb sensory perception decreased, sensation to mild contact or needle stimulation decreased in all distal extremities, vibration sensation in bilateral lower limbs decreased …	Acute inflammatory demyelinating polyradiculoneuropathy (AIDP)
Fukuchi K, et al. Sarcoid-like reaction and vitiligo occurring after nivolumab therapy in a patient with metastatic melanoma. Journal of Dermatology. 2019;46:10:e359-e360	30985014	75	M	Oesophageal melanoma	Nivolumab	Dyspnoea exertional, mild hypoxaemia, soluble interleukin (IL)-2 receptorhigh, vitiligo	Sarcoid-like reaction
Chun J, et al. Immunologic associated hypophysitis manifesting as hypotension and syncope in the setting of acute nephrolithiasis and uti. Journal of Hospital Medicine. 2018;13:4 Supplement 1:527	-	69	M	Melanoma	Nivolumab/Ipilimumab combo	Light headedness, nausea, generalised fatigue, loss of consciousness, convulsion-like movements for about 1 minute of right arm and lower limbs, sweaty, hypotension, pyrexia, hypotension, white blood cell count 10.8×10 to the 3rd power (normal fractionation), Na 128 (mmol/L), thyroid stimulating hormone 0.018 (mIU/L), T4 0.3 (ng/dL), cortisol 0.8 (μg/dL), luteinising hormone (0.3 mIU/mL), adrenoc…	Hypophysitis
Barrett-Campbell O, et al. An unusual skin manifestation in a patient with renal cell carcinoma. Journal of Hospital Medicine. 2018;13:4 Supplement 1:463	-	55	M	Renal cell carcinoma	Nivolumab	Right upper limb pain, swelling, marked tenderness, swelling and erythema extended from forearm to distal 1/3 of the arm, hyperemic macules on dorsum of the right hand, fine rash papular on anterior chest and upper abdomen, hyperglycaemia (400 mg/dL), thrombocytopenia (50,000/μL), neutrophilia (80%)	Ecthyma gangrenosum
Reschke R, et al. Severe bullous skin eruptions on checkpoint inhibitor therapy - in most cases severe bullous lichenoid drug eruptions. J. Deutschen Dermatologischen Gesellschaft. 2019;17:9:942-948	31210413	UNK	UNK	Renal cell carcinoma	Nivolumab	Rash papular on hands and feet; confluent, linchenoid, and erythematosquamous papules on hands and feet, elbows, knees, trunk; lip erosion, pyrexia	Bullous lichenoid drug eruption
Tomonori Sekizaki, et al. Nivolumab-induced hypophysitis causing secondary adrenal insufficiency after transient ACTH elevation. Endocrine Journal. 2019;66:10:937-941	31217401	62	M	Renal cell carcinoma	Nivolumab	ACTH and cortisol increased suddenly to 232.7 pg/mL and 21.9 μg/dL, respectively	Secondary adrenal insufficiency
Haruka Fujita et al. A case of secondary adrenal insufficiency developing during combination therapy with ipilimumab-nivolumab. Folia Endocrinologica Japonica. 2019.11;95:2:P-J2-5.	-	69	M	Malignant melanoma	Nivolumab/Ipilimumab combo	Anorexia, pyrexia, unrest, feelings of weakness, tonic-clonic convulsion, cortisol low at 3.2 μg/dL	Secondary adrenal insufficiency
Rei Okazaki et al. Two cases of isolated ACTH deficiency after administration of immune checkpoint inhibitors. Folia Endocrinologica Japonica. 2019.11;95:2:P-K2-2.	-	74	M	Squamous cell carcinoma of lung	Pembrolizumab	Hyponatraemia, ACTH 3.8 pg/mL, cortisol (F) decreased to 1.0 μg/dL.	Isolated ACTH deficiency
Rei Okazaki et al. Two cases of isolated ACTH deficiency after administration of immune checkpoint inhibitors. Folia Endocrinologica Japonica. 2019.11;95:2:P-K2-2.	-	57	M	Renal cell carcinoma	Nivolumab, Nivolumab/Ipilimumab combo	Weight decreased, inappetence, blood pressure decreased	Isolated ACTH deficiency
Atsushi Takasaki et al. Investigation on factors related to the development of diabetes mellitus associated with immune checkpoint inhibitors. The 59th Regional Meeting of the Japan National Health Insurance Clinics and Hospitals Association. 2019.1;169.	-	UNK	UNK	Renal cell carcinoma	Nivolumab/Ipilimumab combo	Thirst sensation, excessive drinking, polyuria, weight decreased	Fulminant type 1 diabetes mellitus
Yoshimi Tsujimoto et al. A case of ACTH hyposecretion observed during steroidal treatment for immune-related adverse events. Folia Endocrinologica Japonica. 2019.11;95:2:P-K2-6.	-	57	W	UNK	Nivolumab/Ipilimumab combo	CTH 76.3 pg/mL, cortisol 10.5 μg/dL	ACTH hyposecretion
Rie Akita et al. Four cases showing transient seroconversion of thyroid autoantibodies due to nivolumab. Folia Endocrinologica Japonica. 2019.11;95:2:P-O2-5.	-	75	M	Lung adenocarcinoma	Nivolumab	Tachycardia, FT3 and FT4 increased markedly, TSH suppressed	Destructive thyroiditis
Rie Akita et al. Four cases showing transient seroconversion of thyroid autoantibodies due to nivolumab. Folia Endocrinologica Japonica. 2019.11;95:2:P-O2-5.	-	60	M	Lung adenocarcinoma	Nivolumab	FT3 and FT4 increased markedly, TSH suppressed	Destructive thyroiditis
Rie Akita et al. Four cases showing transient seroconversion of thyroid autoantibodies due to nivolumab. Folia Endocrinologica Japonica. 2019.11;95:2:P-O2-5.	-	70	M	Squamous cell carcinoma of lung	Nivolumab	FT3 and FT4 increased markedly, TSH suppressed	Destructive thyroiditis
Rie Akita et al. Four cases showing transient seroconversion of thyroid autoantibodies due to nivolumab. Folia Endocrinologica Japonica. 2019.11;95:2:P-O2-5.	-	68	M	Squamous cell carcinoma of lung	Nivolumab	Pyrexia, neck pain, FT3 and FT4 increased markedly, TSH suppressed	Destructive thyroiditis
Hironobu Nakaguchi et al. A case of thyroid crisis after introduction of nivolumab and ipilimumab. Folia Endocrinologica Japonica. 2019.11;95:2:P-O2-6.	-	83	M	Renal cancer	Nivolumab/Ipilimumab combo	Inappetence, malaise, pyrexia, pulse rate 142/min, GCS E3V4M4 = 11. WBC 10400/μL, CRP 3.12 mg/dL, BNP 11.0 pg/mL, FT3 22.38 pg/dL, FT4 >7.77 ng/dL, TSH 0.02 μIU/mL, TRAb 1.0 IU/L, TgAb 10.2 IU/mL, TPOAb 9.2 IU/mL	Thyroid crisis
Daichi Miyaoka et al. A case of rapid thyromegaly after combination therapy with nivolumab and ipilimumab. Folia Endocrinologica Japonica. 2019.11;95:2:P-O2-7.	-	70	W	Renal cell carcinoma	Nivolumab/Ipilimumab combo	Pyrexia, Na/K/CL-132/4.1/100 mEq/L, FT3 2.76 pg/mL, FT4 1.93 ng/dL, TSH 0.962 μIU/mL, TPO-Ab >2000IU/mL, Tg-Ab 35.5 IU/mL, TRAb <0.3 IU/L, TSAb 110%, CRP 3.03 mg/dL, Tg 20400 ng/mL, IgG 1884 mg/dL, IgG4 48.2 mg/dL, sIL-2R 1575 U/mL, dyspnoea sensation, hoarseness	Destructive thyroiditis
Satoko Tsuchiya et al. A case of fulminant type 1 diabetes mellitus developing one month after discontinuation of an anti-PD-1 antibody. The 57th Tohoku Regional Meeting of the Japan Diabetes Society. 2019.11;38.	-	74	M	Lobar adenocarcinoma	Nivolumab	Thirst, excessive drinking, polyuria, weight decreased, casual blood glucose 599 mg/dL, HbA1c 7.0%, urinary ketone (3+)	Fulminant type 1 diabetes mellitus, Diabetes mellitus ketosis
Kenjiro Imai et al. Consultation: Two cases of type 1 diabetes mellitus developing after administration of anti-human PD-1 antibody. Diabetes Update. 2019;8:3:138-142.	-	31	M	Lung adenocarcinoma	Nivolumab	Nausea, malaise, consciousness disturbed, blood glucose markedly high at 743 mg/dL	Fulminant type 1 diabetes mellitus
Kenjiro Imai et al. Consultation: Two cases of type 1 diabetes mellitus developing after administration of anti-human PD-1 antibody. Diabetes Update. 2019;8:3:138-142.	-	63	W	Lung adenocarcinoma	Nivolumab	Thirst sensation, postprandial blood glucose high at 246 mg/dL, blood glucose <288 mg/dL upon hospitalisation, blood CRP 0.51 ng/dL 11 days after hospitalisation	Onset of type 1 diabetes mellitus
Naoki Nishikawa et al. Two cases of fulminant type 1 diabetes mellitus (FluT1D) that developed after administration of anti- PD-1 antibody. The 121st Shikoku Regional Meeting of the Japanese Society of Internal Medicine. 2019.12;56.	-	71	M	Gastric cancer	Nivolumab	PG 452 mg/dL, A1c 6.5%, urinary ketone (-), CPR 2.7 ng/mL, PG 695 mg/dL, urinary ketone 3+, arterial blood pH 7.23	ketoacidosis (DKA)
Naoki Nishikawa et al. Two cases of fulminant type 1 diabetes mellitus (FluT1D) that developed after administration of anti- PD-1 antibody. The 121st Shikoku Regional Meeting of the Japanese Society of Internal Medicine. 2019.12;56.	-	62	M	Lung cancer	Pembrolizumab	PG 501 mg/dL, A1c 8.4%, urinary ketone 3+, CPR 1.7 ng/mL, arterial blood pH 7.28	ketoacidosis(DKA)
Seiya Suzuki et al. A case of fulminant type 1 diabetes mellitus developing during a long-term administration of nivolumab. The 57th Kanto-Koshinetsu Regional Meeting of the Japan Diabetes Society. 2020.1;O-148.	-	48	W	Malignant melanoma	Nivolumab	Thirst sensation, general malaise, vomiting, blood glucose 456 mg/dL, HbA1c 6.4%, urinary ketone strongly positive, pH 7.24	Fulminant type 1 diabetes mellitus
Atsushi Takasaki et al. A case of anti-GAD antibody-positive type 1 diabetes mellitus in which fulminant type 1 diabetes mellitus developed after administration of nivolumab. The 57th Kanto-Koshinetsu Regional Meeting of the Japan Diabetes Society. 2020.1;O-149.	-	UNK	UNK	Renal cell carcinoma	Nivolumab/Ipilimumab combo	Thirst sensation, excessive drinking, polyuria, weight decreased, blood glucose 1010 mg/dL, HbA1c 6.6%, anti-GAD antibody 607 U/mL	Fulminant type 1 diabetes mellitus
Hidechika Todoroki et al. A case of fulminant type 1 diabetes mellitus induced by administration of nivolumab. The 93th Meeting of the Chubu Division of the Japan Diabetes Society (September 7-8, 2019). 2019.9;63:2:A-23.	-	84	W	Renal cell carcinoma	Nivolumab	Thirst sensation, malaise, appetite impaired, blood glucose 458 mg/dL, semi-quantitative urinary ketone body 3+, 3-hydroxybutyric acid 3038 μmol/L, arterial blood gas pH 7.436, HbA1c 6.5% Fasting blood C-peptide 0.26 ng/mL	Fulminant type 1 diabetes mellitus
Ryo Izubuchi et al. Acute type A aortic dissection developing during use of an immune checkpoint inhibitor. The 181st Meeting of the Kanto-Koshinetsu Area in the Japanese Association of Thoracic Surgery. 2019.11;38.	-	68	M	Melanoma	Nivolumab/Ipilimumab combo	Large subcutaneous bleeding spot on posterior thigh surface, chest pain	Acute type A aortic dissection
Saya Numata et al. Two cases of isolated ACTH deficiency after use of immune checkpoint inhibitors. The 19th Hokuriku Branch Meeting of the Japan Endocrine Society. 2019.11;14.	-	74	M	Hodgkin's lymphoma	Pembrolizumab	Eosinophils remained unchanged at around 10%. inappetence, pyrexia, difficulty in body movement, consciousness disturbed (JCS 2), BP 99/54 mmHg, PR 92/min, eosinophils 10.1%, Na 120 mEq/L, blood glucose 105 mg/dL	Isolated ACTH deficiency
Takehiro Kagaya et al. A case of gastric cancer in which thrombocytopenia developed during treatment with nivolumab. The joint branch meeting of the 65th Meeting of the Koshinetsu Branch of the Japanese Society of Gastroenterology and the 87th Meeting of the Koshinetsu Branch of the Japan Gastroenterological Endoscopy Society. 2019.11;31.	-	72	M	Gastric cancer	Nivolumab	Platelets decreased (18000/μL)	Thrombocytopenia
Hikaru Ishihara et al. A case of refractory irAE of enteritis successfully treated by infliximab. The 114th Kyushu Branch Regular Meeting of the Japanese Society of Gastroenterology, the 108th Kyushu Branch Regular Meeting of the Japan Gastroenterological Endoscopy Society. 2019.11;120.	-	60s	W	Malignant melanoma	Nivolumab/Ipilimumab combo	Pyrexia, diarrhoea, abdominal pain	Enteritis
Atsushi Takahashi et al. A case of ulcerative colitis-like colitis during administration of nivolumab for renal cell carcinoma. The 114th Kyushu Branch Regular Meeting of the Japanese Society of Gastroenterology, the 108th Kyushu Branch Regular Meeting of the Japan Gastroenterological Endoscopy Society. 2019.11;130.	-	50s	W	Renal cell carcinoma	Nivolumab	Bloody stool	Colitis
Kota Bussaka et al. Three cases of pneumatosis cystoides intestinalis developing during cancer chemotherapy. The 114th Kyushu Branch Regular Meeting of the Japanese Society of Gastroenterology, the 108th Kyushu Branch Regular Meeting of the Japan Gastroenterological Endoscopy Society. 2019.11;142.	-	60s	M	Gastric cancer	Nivolumab	Pyrexia, anorexia	Pneumatosis cystoides intestinalis (PCI)
Shiho Toyama et al. Two cases presenting with liver disorder suspected as an immune-related adverse event (irAE) during administration of nivolumab for renal cancer, with the pathological images confirmed by liver biopsy. The 114th Kyushu Branch Regular Meeting of the Japanese Society of Gastroenterology, the 108th Kyushu Branch Regular Meeting of the Japan Gastroenterological Endoscopy Society. …	-	70	M	Renal cancer	Nivolumab	Liver disorder (AST 246 U/L, ALT 185 U/L, ALP 1782 U/L, γ-GTP 464 U/L)	Hepatic function disorder
Shiho Toyama et al. Two cases presenting with liver disorder suspected as an immune-related adverse event (irAE) during administration of nivolumab for renal cancer, with the pathological images confirmed by liver biopsy. The 114th Kyushu Branch Regular Meeting of the Japanese Society of Gastroenterology, the 108th Kyushu Branch Regular Meeting of the Japan Gastroenterological Endoscopy Society. …	-	77	M	Renal cancer	Nivolumab	Biliary dominant liver disorder (AST 92 U/L, ALT 116 U/L, ALP 2630 U/L, γGTP 673 U/L), jaundice	Liver disorder
Mikio Otsuka et al. Relationship between leukoderma associated with immune checkpoint inhibitors and clinical effects. Practical Dermatology. 2019;41:11:998 -1004.	-	60s	M	Malignant melanoma	Nivolumab	Leukoderma on face and neck	Leukoderma
Mikio Otsuka et al. Relationship between leukoderma associated with immune checkpoint inhibitors and clinical effects. Practical Dermatology. 2019;41:11:998 -1004.	-	70s	W	Malignant melanoma	Nivolumab	Leukoderma	Leukoderma
Sanders D, et al. Enteritis with immune checkpoint inhibitor use. CMAJ. 2019;191:40:E1106	31591098	43	M	Melanoma	Nivolumab/Ipilimumab combo	Nausea, vomiting, diarrhoea, weight decreased, dehydration	Active terminal ileitis
Lemoine M, et al. Ipilimumab-induced renal granulomatous arteritis: A case report. BMC Nephrology. 2019;20:1:366	31604452	70	M	Melanoma	Nivolumab, Ipilimumab	Fatigue	Acute segmental and focal granulomatous arteritis
Gao CA, et al. Seronegative autoimmune autonomic ganglionopathy from dual immune checkpoint inhibition in a patient with metastatic melanoma. Journal for ImmunoTherapy of Cancer. 2019;7:1:262	31623673	60	M	Ulcerative mucosal melanoma	Nivolumab/Ipilimumab combo	Nausea, constipation, weight decreased, fatigue, hypotension	Seronegative autoimmune autonomic ganglionopathy (AAG)
Anastasia S, et al. Pericardial effusion under nivolumab: Case-reports and review of the literature. Journal for ImmunoTherapy of Cancer. 2019;7:1:266	31627742	65	M	Lung adenocarcinoma	Nivolumab	Acute febrile respiratory failure	Pericarditis
Anastasia S, et al. Pericardial effusion under nivolumab: Case-reports and review of the literature. Journal for ImmunoTherapy of Cancer. 2019;7:1:266	31627742	55	W	Lung adenocarcinoma	Nivolumab	Diarrhoea	Colitis
Robbins NM, et al. Reader response: Pearls & Oy-sters: Pembrolizumab-induced myasthenia gravis. Neurology. 2019;93:4:183-184	31332091	UNK	UNK	Melanoma	Nivolumab	Eyelid ptosis, eye paralysis, bulborespiratory decreased	Myasthenia gravis (MG)
Cuenca-Barrales C, et al. Bullous pemphigoid in a patient treated with nivolumab. Dermatologic Therapy. 2019;32:5:e13030	31339202	74	M	Squamous cell carcinoma of lung	Nivolumab	Urticarial tense blisters on face, scalp, abdomen and lower limbs	Bullous pemphigoid (BP)
Vazquez B, et al. Regression of multiple melanocytic nevi associated with nivolumab treatment for metastatic melanoma. International Journal of Dermatology. 2019;58:11:1331-1333	30536371	57	W	Melanoma	Nivolumab	Mild self-resolving skin eruption	Photosensitivity
Delyon J, et al. Immune checkpoint inhibitor rechallenge in patients with immune-related myositis. Annals of the Rheumatic Diseases. 2019;78:11:214336	30242031	61	M	Melanoma	Nivolumab/Ipilimumab combo	Eyelid ptosis, diplopia, dysphagia, muscular weakness	Myositis
Yoshino K, et al. Severe colitis after PD-1 blockade with nivolumab in advanced melanoma patients: Potential role of Th1-dominant immune response in immune-related adverse events: Two case reports. BMC Cancer. 2019;19:1:1019	31664934	80	M	Malignant melanoma	Nivolumab	Mild diarrhoea, refractory diarrhoea, pyrexia, fatigue, watery bloody stool	Colitis
Hasegawa T, et al. Nivolumab-related severe thrombocytopenia in a patient with relapsed lung adenocarcinoma: A case report and review of the literature. Journal of Medical Case Reports. 2019;13:1:316	31647029	82	W	Lung cancer	Nivolumab	Extremely low platelet count (2000/μL), epistaxis, purpura of lower limbs, gradual haemoptysis and dyspnoea due to pulmonary alveolar haemorrhage, upper gastrointestinal haemorrhage, frank haematuria, renal impairment, hepatic function disorder	Thrombocytopenia
Choi B, et al. Treatment with pembrolizumab after hypersensitivity reaction to nivolumab in a patient with hepatocellular carcinoma. American Journal of Health-System Pharmacy. 2019;76:21:1749-1752	31612928	70	M	Hepatocellular carcinoma	Nivolumab	Flushed face, dyspnoea, back pain, cough, chest tightness, itchy throat	Infusion reaction
Farid S, et al. Check point inhibitor-induced fanconi syndrome. Anticancer Research. 2019;39:10:5846-5847	32431966	58	M	Small cell lung cancer	Nivolumab/Ipilimumab combo	Abdominal pain with transaminitis, white blood cell count 17×10^3/L, aspartate aminotransferase/alanine aminotransferase 99/210 U/L, bilirubin direct 2.8 mg/dL, blood urea nitrogen 43 mg/dL, creatinine 2.31 mg/dL (baseline 1.3 mg/dL), phosphorus 2.3 mg/dL, glucose 303 mg/dL, glycosuria (>500 mg/dL), proteinuria (30 mg/dL)	FS/proximal tubular disorder
Komesli Z, et al. Nivolumab induced severe gastritis. Turkish Journal of Gastroenterology. 2019;30:Supplement 3:S418-S419	-	50	M	Malignant melanoma	Nivolumab	Appetite lost, early satiety	Gastritis and enteritis
Gonzalez JL, et al. Severe immune mediated gastritis secondary to ipilimumab and nivolumab in a patient with metastatic small cell lung cancer. Turkish Journal of Gastroenterology. 2019;30:Supplement 3:S372	-	62	M	Small cell lung cancer	Nivolumab/Ipilimumab combo	Nausea, vomiting, abdominal pain, epigastric pain, complete inability to ingest orally, weight decreased, lipase 1956 IU/L, C-reactive protein 8.6 mg/dL	Autoimmune gastritis
Nikolaou V, et al. Folliculotropic mycosis fungoides in the setting of nivolumab immunotherapy. European Journal of Cancer. 2019;119:Supplement 1:S43	-	63	M	Non-small cell lung cancer	Nivolumab	Rash, perifollicular infiltration, hair loss	Folliclotropic/syringotropic MF
Ryota Shibaki et al. Nivolumab-Induced Autoimmune Encephalitis in an Anti-Neuronal Autoantibody-Positive Patient. Japanese Journal of Clinical Oncology(e-journal). 2019;49:8:793-794	31187869	78	M	Pleural mesothelioma malignant	Nivolumab	Pyrexia, inappetence, somnolence syndrome, nystagmus, internuclear ophthalmoplegia	Encephalitis
Nodoka Kouzen. Two cases of metastatic renal cell carcinoma presenting with serious acute kidney injury as an immune-related adverse event. The 84th Annual Meeting of the Eastern Section of Japanese Urological Association (October 3-6, 2019). 2019.1;O-038.	-	60s	M	Renal cell carcinoma	Nivolumab/Ipilimumab combo	Back pain, pyrexia, serum Cr increased markedly to 5.67 mg/dL.	Nephritis interstitial
Yosuke Arakawa et al. A case of renal cell carcinoma in which acute tubulointerstitial nephritis developed due to nivolumab. The 84th Annual Meeting of the Eastern Section of Japanese Urological Association (October 3-6, 2019). 2019.1;O-041.	-	75	W	Renal cell carcinoma	Nivolumab	General malaise, facial and lower limb oedema, hyponatraemia, urinary β2-microglobulin high	Acute tubulointerstitial nephritis
Shuhei Okada et al. A case of thyrotoxicosis occurring during nivolumab + ipilimumab combination therapy for metastatic renal cancer. The 84th Annual Meeting of the Eastern Section of Japanese Urological Association (October 3-6, 2019). 2019.1;P-105.	-	68	W	Renal cell carcinoma	Nivolumab/Ipilimumab combo	Pyrexia, general malaise; FT3 and FT4 increased to 6.67 pg/mL and 3.68 ng/dL, respectively; TSH decreased to 0.03 μIU/mL, positive for anti-TG and anti-TPO antibodies	Thyrotoxicosis
Masashi Nomura et al. Initial experience of combination therapy with ipilimumab-nivolumab for advanced renal cell carcinoma. The 84th Annual Meeting of the Eastern Section of Japanese Urological Association (October 3-6, 2019). 2019.1;P-115.	-	77	W	Renal cancer	Nivolumab/Ipilimumab combo	Lower limb pain, malaise	Hypophysitis
Tomoko Takemoto et al. A case of acute-onset type 1 diabetes mellitus which developed 1 year after initiation of anti- PD-1 antibody. The 56th General Meeting of Chugoku-Shikoku Regional Meeting of the Japan Diabetes Society. 2-D-19.	-	81	M	Lung adenocarcinoma	Nivolumab	General malaise, inappetence, thirst sensation, blood sugar 1024 mg/dL, urinary ketone body positive, pH 7.27	Diabetic ketoacidosis
Fumiko Fujikawa et al. Re-administration of nivolumab in a patient with head and neck cancer who experienced thrombocytopenia after nivolumab treatment. The 29th Annual Meeting of the Japanese Society of Pharmaceutical Health Care and Sciences. 2019.11;993	-	63	M	Squamous cell carcinoma of metastasis to left parotid lymph node of unknown primary	Nivolumab	PLT decreased to 5×10 to the 4th power/μL, PLT decreased to 1.7×10^4/μL on Day 8	Platelets decreased
Masayuki Ashizaki et al. Pharmaceutical intervention for severe colitis due to nivolumab/ipilimumab combination therapy. The 29th Annual Meeting of the Japanese Society of Pharmaceutical Health Care and Sciences. 2019.11;1367.	-	46	M	UNK	Nivolumab/Ipilimumab combo	Diarrhoea, abdominal pain, malaise	Colitis ulcerative
Ryoko Sugisaki et al. A case of acute kidney injury after the first administration of nivolumab raising an issue about countermeasures against irAEs at our hospital. The 29th Annual Meeting of the Japanese Society of Pharmaceutical Health Care and Sciences. 2019.11;1397.	-	70s	M	Gastric cancer	Nivolumab	Acute kidney injury, BUN 65.4 mg/dL, Scr increased to 5.71 mg/dL	Acute kidney injury
Noriyuki Takahashi et al. An autopsy report of a lung cancer patient who experienced acute-onset type 1 diabetes mellitus and sclerosing cholangitis after administration of nivolumab. The 57th Kanto-Koshinetsu Regional Meeting of the Japan Diabetes Society. 2020.1;O-154.	-	63	M	Non-small cell lung cancer	Nivolumab	Thirst, excessive drinking, polyuria, weight decreased, casual blood glucose 628 mg/dL, HbA1c 10.5%, pH 7.215, betahydroxybutyrate 11.2 mmol/L, fasting C-peptide below measurement sensitivity, pancreatic exocrine enzyme increased	Acute-onset (idiopathic) type 1 diabetes mellitus, sclerosing cholangitis
Hirohiko Takahashi et al. A case of left renal cancer with adrenal metastasis complicated by decreased pituitary activity after nivolumab use. The 57th Tohoku Regional Meeting of the Japan Diabetes Society. 2019.11;54.	-	UNK	M	Renal cancer	Nivolumab	Pyrexia, inappetence, depressed of consciousness, hypoglycaemic episode, blood ACTH/cortisol low, hyponatraemia, eosinophils increased	Pituitary activity decreased
AI Sato et al. An autopsy case of myocarditis that occurred during administration of nivolumab. The 92nd Kinki Regional Meeting of the Japanese Respiratory Society, the 122nd Kinki Regional Meeting of the Japanese Society for Tuberculosis. 95.	-	56	M	Lung adenocarcinoma	Nivolumab	Pyrexia, generalised myalgia, CPK 10089IU/L	Myocarditis
Takashi Kawamoto et al. A case of non-small cell lung cancer in which severe diarrhea developed after administration of nivolumab. The 52nd JPA Congress of Pharmacy and Pharmaceutical Science. 2019.1;644.	-	65	M	Non-small cell lung cancer	Nivolumab	Diarrhoea symptoms	Non-specific colitis
Takayoshi Komatsu et al. A case of lichen nitidus developing during use of an immune checkpoint inhibitor: Pathological analysis with immunohistochemistry. Journal of the Japanese Society for Cutaneous Immunology and Allergy. 2019.11;3:1:111.	-	40s	M	Lung adenocarcinoma	Nivolumab	Small papules, skin eruptions spread to whole body.	Lichen nitidus
Shizuka Okubo et al. A case of bullous pemphigoid developing during treatment with nivolumab for peritoneal dissemination of gastric cancer. Journal of the Japanese Society for Cutaneous Immunology and Allergy. 2019.11;3:1:112.	-	64	W	Gastric cancer	Nivolumab	Intraoral erosion, blisters on palms and soles, hyperaemia of bilateral bulbar conjunctiva, erosions on lips and oral cavity, blister, tenderness in palms and soles, anti-BP180 antibody titer 62.8U/mL upon hospitalisation and increased to 2270 U/mL 13 days after hospitalisation	Bullous pemphigoid
Eri Ando et al. A case of optic perineuritis during nivolumab therapy for squamous cell carcinoma of the lung. The 62nd Chugoku-Shikoku Regional Meeting of the Japanese Respiratory Society. 2019.11;64	-	54	M	Squamous cell carcinoma of lung	Nivolumab	Visual acuity reduced	Optic perineuritis
Gran F, et al. Bullous pemphigoid developing upon immune checkpoint inhibition with nivolumab. European Journal of Dermatology. 2019;29:4:448-449	31625927	63	M	Lung adenocarcinoma	Nivolumab	Skin blister on trunk and extremities, itching	Bullous pemphigoid (BP)
Gordon L, et al. Acute kidney injury from immune checkpoint inhibitor use. BMJ Case Reports. 2019;12:10:e231211	31653633	67	M	Melanoma	Nivolumab/Ipilimumab combo	Diarrhoea, nausea, vomiting, dehydration, hypotension, creatinine increased to 383 μmol/L	Nephritis interstitial acute (AIN)
Haruka Kamihara et al. A case of interstitial pneumonia that developed during administration of nivolumab. The 85th Okinawa Regional Meeting of the Japanese Dermatological Association (December 8, 2018). 2018.12;81:4:340.	-	80s	W	Malignant melanoma	Nivolumab	Dry cough; SpO2 decreased (93%), KL-6 increased (589 U/mL)	Interstitial pneumonia
Kana Kumahara et al. A case of nivolumab-related cholangitis diagnosed by oral cholangioscopy. The 55th Annual Meeting of the Japan Biliary Association (October 3-4, 2019). 2019.1;33:3:527.	-	73	W	Malignant tongue cancer	Nivolumab	AST increased, AST/ALT increased to grade 3, ALP increased to grade 4	Cholangitis
Reiji Nishimon et al. A case of suspected vanishing bile duct syndrome due to anti-PD1 antibody. The 55th Annual Meeting of the Japan Biliary Association (October 3-4, 2019). 2019.1;33:3:528.	-	70s	W	Melanoma	Nivolumab, Ipilimumab	Epigastric pain, inflammatory reaction, hepatobiliary enzymes increased, malaise	Secondary sclerosing cholangitis
Kouji Kitanaka et al. Physical therapy for low back pain that appeared after use of nivolumab in a patient with large intestine carcinoma. The 2nd Research Meeting of the Division of physical therapy for cancer (October 5-6, 2019). 2019.1;33.	-	50	W	Large intestine carcinoma	Nivolumab	Low back pain	Myalgia
Seiichi Yoshikawa et al. A case of immune-related adverse event (irAE) liver disorder with zone 3 necrosis caused by immune checkpoint inhibitors. Kanzo. 2019.12;60:S3:O-102.	-	40s	W	Malignant melanoma	Nivolumab/Ipilimumab combo	Hepatic enzyme increased (AST 268, ALT 203, ALP 440, γGTP 356), anti-SMA antibody positive at 20 times	Liver disorder
Shunsuke Uga et al. A case of steroid-resistant nivolumab-related sclerosing cholangitis which was improved by mycophenolate mofetil. Kanzo. 2019.12;60:S3:OY-101.	-	60s	M	Squamous cell carcinoma	Nivolumab	General malaise, AST 214 U/L, ALT 230 U/L, ALP 4468 U/L, γ-GTP 1538 U/L	Cholangitis sclerosing
Hidemi Hayashi et al. A case of nivolumab-related cholangitis showing various histological pictures. Kanzo. 2019.12;60:S3:OY-102.	-	64	M	Gastric cancer	Nivolumab	Psoriatic drug eruption, AST 93 U/L, ALT 94 U/L, ALP 1341 U/L, γGTP 149 U/L, antinuclear antibody 80 times	Cholangitis
Shinya Okishio et al. A case of laryngeal cancer in which immune-related cholangitis developed during administration of nivolumab for laryngeal cancer and improved with PSL + UDCA, leading to re-administration of nivolumab under UDCA alone. Kanzo. 2019.12;60:S3:OY-103.	-	60s	M	Laryngeal cancer	Nivolumab	T-bil 0.81 mg/dL, AST 91 U/L, ALT 144 U/L, ALP 1478 U/L, γGT 426 U/L, pyrexia	Cholangitis
Shinichi Kojima et al. A case of suspected liver disorder due to immune checkpoint inhibitors. Kanzo. 2019.12;60:S3:OY-104.	-	70s	W	Malignant melanoma	Nivolumab, Ipilimumab	T-Bil 0.7 mg/dL, AST 678 IU/L, ALT 538 IU/L, ALP 211 IU/L, γ-GTP 48 IU/L, PT 87.2%, white blood cell count 7950/μL, CRP 3.97 mg/dL	Liver disorder
Atsushi Yamamoto et al. A case of malignant melanoma presenting with various immune-related adverse events (irAEs) by different immune checkpoint inhibitors. Kanzo. 2019.12;60: S3:OY-105.	-	74	M	Malignant melanoma	Nivolumab, Pembrolizumab, Ipilimumab	Rapid liver damage (AST 1269 IU/L, ALT 2458 IU/L, ALP 1389 IU/L), prolonged jaundice (maximum T-Bil 14.3 mg/dL)	Liver disorder
Yoshinori Shinohara et al. A case of liver disorder after initiation of nivolumab/ipilimumab combination therapy, in which pathological images before and after the therapy were compared by percutaneous liver biopsy. Kanzo. 2019.12;60:S3:OY-106.	-	60s	W	Renal cell carcinoma	Nivolumab/Ipilimumab combo	AST 584 IU/L, ALT 218 IU/L, ALP 2446 IU/L, γ-GTP 369 IU/L	Liver disorder
Noritomo Onuma et al. Investigation on infection control and immune status in a patient who experienced generalized herpes zoster during treatment with nivolumab. The 73rd Annual Meeting of the Japanese Society of National Medical Service. 2019.11;P1-1-056.	-	71	M	Lung adenocarcinoma	Nivolumab	Abdominal pain, blister, redness	Generalised herpes zoster
Emiko Hara et al. Two cases of hemorrhagic cardiac tamponade detected by detailed cardiac failure examination for patients with malignant tumor. The 73rd Annual Meeting of the Japanese Society of National Medical Services. 2019.11;O50-4.	-	50s	W	Lung adenocarcinoma	Nivolumab	Respiratory discomfort, general malaise, sinus tachycardia	Bloody-fluid cardiac tamponade
Tamotsu Sagawa et al. A case of severe irAE colitis/enteritis caused by immune checkpoint inhibitors. The 73rd Annual Meeting of the Japanese Society of National Medical Services. 2019.11;P2-1-1175.	-	62	M	Renal cancer	Nivolumab/Ipilimumab combo	Diarrhoea, pyrexia, abdominal pain symptoms	Colitis
Kenta Hayashino et al. Two cases of adrenal insufficiency after administration of nivolumab. The 73rd Annual Meeting of the Japanese Society of National Medical Services. 2019.11;P2-2-1600.	-	69	M	Gastric cancer	Nivolumab	Malaise, inappetence, blood cortisol low, ACTH low	Adrenal insufficiency
Takahiro Kinami et al. A case of neuroendocrine carcinoma of the stomach treated with nivolumab. The 123rd Chugoku Branch Regular Meeting of the Japan Gastroenterological Endoscopy Society. 2019.11;142.	-	60s	M	Gastric cancer	Nivolumab	Hot flushes, itching	infusion reaction
Yusuke Okamoto et al. Two cases of drug-induced enterocolitis caused by nivolumab. The 112th Chugoku Branch Regular Meeting of the Japanese Society of Gastroenterology. 2019.11;81.	-	80s	M	Malignant scleroderma	Nivolumab	Diarrhoea	Drug-induced enterocolitis
Yusuke Okamoto et al. Two cases of drug-induced enterocolitis caused by nivolumab. The 112th Chugoku Branch Regular Meeting of the Japanese Society of Gastroenterology. 2019.11;81.	-	50s	W	Gastric cancer	Nivolumab	Diarrhoea	Drug-induced enterocolitis
Mayuko Tomita et al. A case of acute onset of type 1 diabetes mellitus and hypothyroidism after introduction of nivolumab. The 55th Kinki Regional Meeting of the Japan Diabetes Society. O-021.	-	67	W	Non-small cell lung cancer	Nivolumab	HbA1c increased to 8.0%, casual blood glucose high at 444 mg/dL, anti-GAD antibody high at 1040 U/mL.	Type 1 diabetes mellitus
Jun Miyakoshi et al. A case of catastrophic antiphospholipid syndrome during nivolumab treatment for gastric cancer. Annals of the Japanese Respiratory Society. 2019;8:6:425-429.	-	78	M	Gastric cancer	Nivolumab	Exertional dyspnoea, sputum bloody, haematuria, platelets decreased, D-dimer increased markedly	Catastrophic antiphospholipid syndrome (CAPS)
Iyer S, et al. A case of anti-Zic4 antibody-mediated cerebellar toxicity induced by dual checkpoint inhibition in HNSCC. Journal for ImmunoTherapy of Cancer. 2019;7:Supplement 1:P237	32943444	40	M	Squamous cell carcinoma of head and neck (HNSCC)	Nivolumab/Ipilimumab combo	Vision blurred, ataxia, dysarthria	Cerebellar neurotoxicity
Kotaro Komatsu et al. A case of bullous pemphigoid appearing during treatment with nivolumab after surgery for left renal cancer. The 85th Okinawa Regional Meeting of the Japanese Dermatological Association. 2019.12;3.	-	77	W	Renal cell carcinoma	Nivolumab	Tense blister, anti-BP180 antibody titer increased, erosion	Bullous pemphigoid
Hiroto Nishio et al. A case of allergic bronchopulmonary mycosis aggravated after administration of nivolumab for gastric cancer. The 357th Kanto Branch Regular Meeting of the Japanese Society of Gastroenterology. 2019.12;22.	-	63	M	Gastric cancer	Nivolumab	Elevation of CRP to 2.81 mg/dL and increase in eosinophil count to 2,528/μL	Aggravated allergic bronchopulmonary mycosis
Yuu Kurokawa et al. A case in which ACS due to a left main coronary artery disease developed during treatment with nivolumab and CABG was performed. The 169th Meeting of the Tohoku Regional Office of the Japanese Circulation Society. 2019.12;51.	-	67	M	Renal cancer	Nivolumab	Frequent precordial tightness with ST depression on ECG and elevation of cardiac troponin	ACS
Kouji Katsura et al. Salivary gland imaging in a patient with dry mouth possibly induced by an immune checkpoint inhibitor. The 24th Congress of Clinical Imaging and Educational Training Session of the Japanese Society for Oral and Maxillofacial Radiology. 2019.11;29.	-	56	M	Renal cancer	Nivolumab	Abnormally high blood amylase, dry mouth, and abnormally low blood amylase	Dryness oral
Masayoshi Tochiya et al. A case of isolated ACTH deficiency due to a single dose of nivolumab. The 19th Tokai Branch Meeting of the Japan Endocrine Society. 2019.11;61.	-	54	M	Gastric cancer	Nivolumab	General malaise and low cortisol(1.8 μg/dL)	Isolated ACTH deficiency
Kenro Imaeda et al. A case of hypopituitarism during chemotherapy with nivolumab. The 19th Tokai Branch Meeting of the Japan Endocrine Society. 2019.11;65.	-	63	M	Lung large cell neuroendocrine carcinoma	Nivolumab	Somnolence tendency, Na 114 mEq/L, Glu 115 mg/dL, ACTH 5.8 pg/mL, and cortisol 2.3 μg/dL	Hypopituitarism
Singh P, et al. A case of subacute cutaneous lupus erythematosus with adjuvant nivolumab for resected stage IV melanoma. Journal for ImmunoTherapy of Cancer. 2019;7:Supplement 1:P537	-	77	M	Melanoma	Nivolumab	Rash pruritic	Drug-induced lupus erythematosus (DILE)
Toshiaki Utsunomiya et al. Efficacy of immune checkpoint inhibitors in patients with a high PD-L1 expression. Japanese Journal of Lung Cancer. 2019.12;59:6:P5-9.	-	67	M	Primary lesions of cervical lymph nodes, right lung	Pembrolizumab	Diarrhoea	Colitis
Yoshiki Kuwabara et al. Secondary hypoadrenalism during lung cancer treatment with immune checkpoint inhibitors in 4 patients. Japanese Journal of Lung Cancer. 2019.12;59:6:P5-35.	-	64	M	Squamous cell carcinoma of lung	Nivolumab	Blood pressure decreased, fatigue, and low ACTH and cortisol	Secondary hypoadrenalism
Yoshiki Kuwabara et al. Secondary hypoadrenalism during lung cancer treatment with immune checkpoint inhibitors in 4 patients. Japanese Journal of Lung Cancer. 2019.12;59:6:P5-35.	-	70	W	Lung adenocarcinoma	Atezolizumab	Fatigue, anorexia, and ACTH and cortisol	Secondary hypoadrenalism
Yoshiki Kuwabara et al. Secondary hypoadrenalism during lung cancer treatment with immune checkpoint inhibitors in 4 patients. Japanese Journal of Lung Cancer. 2019.12;59:6:P5-35.	-	73	M	Squamous cell carcinoma of lung	Pembrolizumab	Fatigue, anorexia, nausea, and ACTH and cortisol	Secondary hypoadrenalism
Yoshiki Kuwabara et al. Secondary hypoadrenalism during lung cancer treatment with immune checkpoint inhibitors in 4 patients. Japanese Journal of Lung Cancer. 2019.12;59:6:P5-35.	-	78	W	Lung adenocarcinoma	Pembrolizumab	Hyponatraemia, eosinophilia, anorexia, consciousness disturbed, hypotension, and ACTH and cortisol	Secondary hypoadrenalism
Tsuguko Kuroki et al. Two cases of pituitary dysfunction due to nivolumab. Japanese Journal of Lung Cancer. 2019.12;59:6:P5-36.	-	70	M	Squamous cell carcinoma of lung	Nivolumab	Nausea, lightheadedness, malaise, pyrexia, ACTH <1.5 pg/mL, cortisol 0.83 μg/dL, TSH 2.001 μIU/mL, and free-T4 0.86 ng/mL	Drug-induced hypopituitarism
Tsuguko Kuroki et al. Two cases of pituitary dysfunction due to nivolumab. Japanese Journal of Lung Cancer. 2019.12;59:6:P5-36.	-	60	M	Squamous cell carcinoma of lung	Nivolumab	Anorexia, general malaise, ACTH <2.0 pg/mL, cortisol 0.48 μg/dL, TSH 0.07 μIU/mL, and free-T4 1.18 ng/mL	Drug-induced hypopituitarism
Hitoki Arisato et al. A case of Guillain-Barre syndrome-like nerve disorder after administration of nivolumab. Japanese Journal of Lung Cancer. 2019.12;59:6:P6-11.	-	39	M	Squamous cell carcinoma of hilum	Nivolumab	Convulsion of the orbicularis oris muscle, pyrexia, numbness or sensory disturbance of the lower extremities, muscular weakness of the extremities (lower extremities >upper extremities), difficulty in walking, and aggravation of dyspnoea and dyslalia	Guillain-Barre syndrome-like neuropathy
Ryo Usui et al. Two cases of hypoadrenocorticism induced by a PD-1 inhibitor for advanced non-small cell lung cancer at our hospital. Japanese Journal of Lung Cancer. 2019.12;59:6:P11-10.	-	50	M	Non-small cell lung cancer	Nivolumab	Malaise with common cold, anorexia, myalgia, and decreased serum ACTH and cortisol	Adrenal cortex hypofunction
Ryo Usui et al. Two cases of hypoadrenocorticism induced by a PD-1 inhibitor for advanced non-small cell lung cancer at our hospital. Japanese Journal of Lung Cancer. 2019.12;59:6:P11-10.	-	64	M	Lung large cell neuroendocrine carcinoma	Nivolumab	Hyponatraemia, fatigability, myalgia, decreased appetite, and hypoglycaemia	Adrenal cortex hypofunction
Yang J, et al. Dual checkpoint inhibitor-associated eosinophilic enteritis. Journal for ImmunoTherapy of Cancer. 2019;7:1:310	31730503	68	M	Melanoma	Pembrolizumab, Nivolumab/Ipilimumab combo	Absolute eosinophil count (AEC) 700/mm3, worsening of pruritus, rash, dry cough, transaminitis, abdominal pain, bloating sensation, nausea, and diarrhoea	Eosinophilic enteritis
Kim YE, et al. Histologically-diagnosed psoriasiform dermatitis induced by nivolumab successfully controlled by etanercept: A case report. Journal of Dermatology. 2019;46:12:e464-e466	31531885	74	M	Non-small cell lung cancer	Nivolumab	Pruritic erythematous maculopapular rashes, red scaly papules, and patchy rashes	Dermatitis psoriasiform
Gallan AJ, et al. Renal Vasculitis and Pauci-immune Glomerulonephritis Associated With Immune Checkpoint Inhibitors. American Journal of Kidney Diseases. 2019;74:6:853-856	31204194	75	W	Non-small cell lung cancer	Nivolumab	AKI (Scr increased from 1.1 mg/dL at baseline to 6.1 mg/dL)	Function kidney decreased
Gallan AJ, et al. Renal Vasculitis and Pauci-immune Glomerulonephritis Associated With Immune Checkpoint Inhibitors. American Journal of Kidney Diseases. 2019;74:6:853-856	31204194	68	M	Anal mucosal melanoma	Nivolumab	Pyrexia, shortness of breath, myalgia, fatigue, arthralgia, and white blood cell count increased (21×103/μL)	Acute kidney injury (AKI)
Gallan AJ, et al. Renal Vasculitis and Pauci-immune Glomerulonephritis Associated With Immune Checkpoint Inhibitors. American Journal of Kidney Diseases. 2019;74:6:853-856	31204194	63	W	Melanoma	Nivolumab	Pyrexia, fatigue, and non-oliguric AKI	Function kidney decreased
Stotts MJ, et al. A Psoriasiform Drug Eruption Secondary to Nivolumab for Hepatocellular Carcinoma: A Case Report. Hepatology. 2019;70:4:1477-1479	31004512	69	M	Hepatocellular carcinoma	Nivolumab	Rash pruritic and papules/plaques with purple scales and crusts	Psoriasiform drug eruption
Hajime Yoshioka et al. A case of maxillary gingival cancer in which adrenal cortical insufficiency developed after administration of nivolumab. The 64 Congress of the Japanese Society of Oral and Maxillofacial Surgeons (October 25-27, 2019). 2019.1;65: Special meeting:O45-3.	-	79	M	Gingival cancer	Nivolumab	Anorexia, general malaise, low Na and K s, and low serum cortisol	Adrenal insufficiency
Nishikawa M, et al. Nivolumab-Induced Recurrence of Rheumatoid Arthritis in a Patient with Metastatic Gastric Adenocarcinoma. Clin. Drug Invest. 2019;39:12:1251-1254	31463892	63	M	Adenocarcinoma gastric	Nivolumab	Significant worsening of RA symptoms and increased weakness	Recurrence of RA
Shino Kodo et al. Evaluation of cases treated with nivolumab at our department. The 163rd Yamagata Regional egular Meeting of the Oto-Rhino-Laryngological Society of Japan. 2019.12;6.	-	67	M	Malignant tongue cancer	Nivolumab	Diarrhoea and bloody stool	Colitis
Kenji Nakamura et al. A case of renal cell carcinoma in which radiation recall pneumonitis developed due to nivolumab. Acta Urologica Japonica. 2018.1;65:11:485.	-	72	W	Renal cell carcinoma	Nivolumab	Respiratory discomfort	radiation recall pneumonitis
kazunori Nagashima et al. Gastrointestinal lesions associated with gene/immune abnormalities - mainly on the latest topics: Immune checkpoint inhibitor-related gastrointestinal lesions. Stomach and Intestine. 2019;54:13:1723-1732.	-	50s	W	Renal cancer	Nivolumab	Diarrhoea and pyrexia	Colitis
Shunichi Yanai et al. Gastrointestinal lesions associated with gene/immune abnormalities - mainly on the latest topics: A case of immune checkpoint inhibitor-related enterocolitis. Stomach and Intestine. 2019;54:13:1751-1756.	-	48	W	Malignant melanoma	Nivolumab, Ipilimumab	Diarrhoea	Enterocolitis
Liu Y, et al. Fatal myositis and spontaneous haematoma induced by combined immune checkpoint inhibitor treatment in a patient with pancreatic adenocarcinoma. BMC Cancer. 2019;19:1:1193	31805889	71	M	Pancreatic adenocarcinoma	Nivolumab, Nivolumab/Ipilimumab combo	High creatine kinase (CK)(6235 U/L), myalgia, myasthenia, dysphagia, respiratory failure, low back pain, radiating pain to the left lower limb, and significant decrease in haemoglobin	Severe myositis with spontaneous haematoma
Iqbal I, et al. Nivolumab-induced adrenalitis. BMJ Case Reports. 2019;12:11:e231829	31791986	65	W	Lung adenocarcinoma	Nivolumab	Nausea, non-bloody/non-bilious vomiting, diarrhoea, fatigue, malaise, headache, low cortisol, and high adrenocorticotropic hormone (ACTH) s	Adrenal insufficiency
Saito H, et al. Nivolumab-induced pancreatitis: An immune-related adverse event. Radiology. 2019;293:3:521	31617817	72	M	Squamous cell carcinoma of lung	Nivolumab	Increased amylase, lipase, elastase, and C-reactive protein	Pancreatitis
Feist J, et al. A Rare Side Effect of Checkpoint Inhibitor Therapy-Nivolumab-Induced Axial Polyarthritis of the Facet and Costovertebral Joints. Arthritis and Rheumatology. 2019;71:11:1823	31297971	59	M	Melanoma	Nivolumab	Widespread pain, stiffness, and decreased movement in the neck	Facet joint polyarthritis
Maekawa T, et al. Case of acute-onset type 1 diabetes induced by long-term immunotherapy with nivolumab in a patient with mucosal melanoma. Journal of Dermatology. 2019;46:12:e463-e464	31436330	80	W	Melanoma	Nivolumab	Hyperglycaemia and increased HbA1c	Acute-onset idiopathic type 1 diabetes mellitus (T1DM)
Hatakeyama Y, et al. Nivolumab-induced acute-onset type 1 diabetes mellitus as an immune-related adverse event: A case report. Journal of Oncology Pharmacy Practice. 2019;25:8:2023-2026	30526346	60	M	Lung adenocarcinoma	Nivolumab	Dramatically increased HbA1c(7.6% to 9.1%) and hyperglycaemia (416 mg/dL)	Acute-onset type 1 diabetes mellitus
Koki Morita et al. A case of autoimmune hemolytic anemia developing after completion of nivolumab treatment. Japanese Journal of Lung Cancer. The 74th Hokuriku Branch Meeting of the Japan Lung Cancer Society (July 13, 2019). 2019.7;59:5:520.	-	82	W	Lung adenocarcinoma	Nivolumab	Anaemia, anti-erythrocyte antibody positive, and direct/indirect Coombs test positive	Autoimmune haemolytic anaemia (warm AIHA)
Saki Kawamoto et al. A case of acute-onset type 1 diabetes mellitus developing after administration of nivolumab. The 55th Kinki Regional Meeting of the Japan Diabetes Society. O-020.	-	26	W	Alveolar soft part sarcoma	Nivolumab	Pyrexia, general malaise, anorexia, weight decreased, HbA1c 7.5%, fasting blood glucose 378 mg/dL, and urinary CPR 58 μg/day	Acute-onset type 1 diabetes mellitus
Mai Akagawa et al. A Case of malignant melanoma with severe liver dysfunction induced by nivolumab. Skin Cancer. 2019;34:2 :192-197.	-	75	W	Malignant melanoma	Nivolumab	Pyrexia, mild liver disorder, and jaundice	Liver disorder
Azusa Maruoka et al. A case of acute-onset type 1 diabetes mellitus developing 6 months after initiation of nivolumab. The 55th Kinki Regional Meeting of the Japan Diabetes Society. O-022.	-	74	W	Renal cancer	Nivolumab	Malaise, thirst, decreased appetite, blood glucose 442 mg/dL, HbA1c 9.0%, urine ketone bodies 4+, and serum CPR 0.5 ng/dL	Acute-onset type 1 diabetes mellitus
Nobuaki Shigyo et al. A case of polymyalgia rheumatica-like symptoms due to nivolumab. The 419th Hokkaido Regional Regular Meeting of the Japanese Dermatological Association (September 15, 2019). 2019.9;129:11:2336.	-	80s	M	Malignant melanoma	Nivolumab	Pain in the proximal muscles of the extremities and anti-AChR antibody positive	Polymyalgia rheumatica (PMR)
Shintaro Furuno et al. A case of acute tubulointerstitial nephritis caused by immune checkpoint inhibitors (CPI). The 656th Kanto Regional Meeting of the Japanese Society of Internal Medicine. 2019.12;55.	-	72	M	Malignant melanoma	Nivolumab, Nivolumab/Ipilimumab combo	sCre 4.44 mg/dL, sediment white blood cells 10-19/HPF, and high urinary β2-microglobulin	Acute tubulointerstitial nephritis
Mayu Kawabata et al. A case of enterocolitis, an immune-related adverse event (irAE), which developed during treatment with nivolumab for renal cancer and was difficult to treat. The 62nd Tokai Branch Regular Meeting of the Japan Gastroenterological Endoscopy Society. 2019.12;90.	-	73	M	Renal cancer	Nivolumab	Abnormal defecation and bloody stool	Enterocolitis
Ryosuke Itai et al. A case of nivolumab-induced secondary sclerosing cholangitis which was followed up by peroral cholangioscopy. The 62nd Tokai Branch Regular Meeting of the Japan Gastroenterological Endoscopy Society. 2019.12;95.	-	68	M	Lung cancer	Nivolumab	Pyrexia and increased hepatobiliary enzymes/inflammatory reaction	Cholangitis sclerosing
Kenji Urakabe et al. Diagnosis and treatment of nivolumab-related cholangitis. The 131st Tokai Branch Regular Meeting of the Japanese Society of Gastroenterology. 2019.12;S2-10.	-	61	M	Squamous cell carcinoma of lung	Nivolumab	Abdominal pain upper, liver disorder with high inflammatory reactions/predominant in the biliary system (TB 0.94 mg/dL, AST 291 U/L, ALT 590 U/L, ALP 2462 U/L, and γGT 2024 U/L), and pyrexia	Cholangitis
Kenji Urakabe et al. Diagnosis and treatment of nivolumab-related cholangitis. The 131st Tokai Branch Regular Meeting of the Japanese Society of Gastroenterology. 2019.12;S2-10.	-	75	W	Oropharyngeal cancer	Nivolumab	Abdominal pain upper and liver disorder with high inflammatory reactions/predominant in the biliary system (TB 0.93 mg/dL, AST 212 U/L, ALT 241 U/L, ALP 3358 U/L, and γGT 611 U/L)	Cholangitis
Yusaku Tomita et al. A case of gastric cancer with long-term therapeutic effects even after discontinuation of nivolumab due to early irAE. The 131st Tokai Branch Regular Meeting of the Japanese Society of Gastroenterology. 2019.12;01.	-	64	M	Gastric cancer	Nivolumab	Mild increase in KL-6	Interstitial pneumonia
Ryotaro Sugata et al. A case of colitis, an immune-related adverse event (irAE), which was difficult to treat. The 131st Tokai Branch Regular Meeting of the Japanese Society of Gastroenterology. 2019.12;22.	-	70	M	Malignant melanoma	Nivolumab/Ipilimumab combo	Watery diarrhoea	Colitis
Masatoshi Ichioka et al. A case of ulcerative colitis-like colitis observed during administration of nivolumab for renal cell carcinoma. The 10th Annual Meeting of the Japanese Society for Inflammatory Bowel Disease. 2019.11;123.	-	50	W	Renal cell carcinoma	Nivolumab	Bloody stool	Colitis
Kazuki Yutsudo et al. A case of ulcerative colitis that became severe due to administration of an immune checkpoint inhibitor. The 10th Annual Meeting of the Japanese Society for Inflammatory Bowel Disease. 2019.11;128.	-	40s	M	Nasal cavity cancer	Nivolumab	Diarrhoea and bloody stool	Enterocolitis
Hiromi Tachibana et al. Acute-onset type 1 diabetes mellitus developing after a significant response to nivolumab in a patient with AFP-producing gastric cancer. The 57th General Meeting in the Chugoku-Shikoku Regional Meeting of the Japan Diabetes Society. 2019.12;1-B-18.	-	59	M	Gastric cancer	Nivolumab	PG 163 mg/dL, HbA1c 7.1%, thirst, and PG 690 mg/dL	Acute-onset type 1 diabetes mellitus
Masakazu Horie et al. Depleted insulin secretory ability after administration of nivolumab/ipilimumab in a patient with slowly progressive insulin-dependent diabetes mellitus. The 57th General Meeting in the Chugoku-Shikoku Regional Meeting of the Japan Diabetes Society. 2019.12;1-B-20.	-	54	M	Renal cancer	Nivolumab/Ipilimumab combo	Casual blood glucose in the 400s mg/dL, fasting blood glucose 82 mg/dL, fasting serum CPR <0.1 ng/mL, and urinary CPR 1.9 μg/day	Depletion of insulin secretion
Yusuke Hayashi et al. A case of acute-onset type 1 diabetes mellitus during use of nivolumab. Folia Endocrinologica Japonica. 2018.11;94:2:P2-205.	-	67	M	Lung cancer	Nivolumab	FBG 498 mg/dL, HbA1c 7.4%, β-hydroxybutyric acid 1795 μmol/L, urinary ketone 1+, insulin antibody >5000 μU/mL (binding rate: 27.5%), and urinary C-peptide 12.9 μU/day	Acute-onset type 1 diabetes mellitus
Yuhi Nemoto et al. A case of acute type 1 diabetes mellitus developing after administration of nivolumab. The 56th Tohoku Regional Meeting of the Japan Diabetes Society. 46.	-	60s	M	Gastric cancer	Nivolumab	Thirst, polydipsia, polyuria, general malaise, casual blood glucose 725 mg/dL, HbA1c 10.3%, and urinary ketone bodies (2+)	Idiopathic type 1 diabetes mellitus
Mariwo Noguchi et al. A case of acute type 1 diabetes mellitus due to nivolumab. The 648th Kanto Regional Meeting of the Japanese Society of Internal Medicine (February 2, 2019). 2019.2;43.	-	70	W	Gastric cancer	Nivolumab	Casual blood glucose 312 mg/dL, HbA1c 9.3%, thirst/polydipsia, weight decreased, and urinary CPR 7.6 μg/day	Idiopathic type 1 diabetes mellitus
Taketo Sasaoka et al. A case of hemophagocytic syndrome following administration of nivolumab + ipilimumab. The 321st Okayama Regional Meeting of the Japanese Urological Association. 2019.12;17.	-	59	M	Renal cancer	Nivolumab/Ipilimumab combo	Diarrhoea, pyrexia, anaemia, thrombocytopenia, and abnormally high ferritin	Haemophagocytic syndrome
Koichiro Nakajima et al. A study of recurrent/metastatic head and neck squamous cell carcinoma patients treated with nivolumab. Otologia Fukuoka. 2019;65:6:175-180.	-	63	M	Oropharyngeal cancer	Nivolumab	Pyrexia, CRP 3.7 mg/dL, increased CRP (9.2 mg/dL), and poor oxygenation (SpO2 91%)	Interstitial pneumonia
Koichiro Nakajima et al. A study of recurrent/metastatic head and neck squamous cell carcinoma patients treated with nivolumab. Otologia Fukuoka. 2019;65:6:175-180.	-	75	M	Hypopharyngeal cancer	Nivolumab	General malaise, AST 1,180 U/L, ALT 1,220 U/L, ALP 1,453 U/L, and CRP 6.9 mg/dL	Drug-induced liver disorder
Naoki Mashita et al. A case of isolated ACTH deficiency caused by nivolumab for peritoneal metastasis of gastric cancer. Japanese Journal of Cancer and Chemotherapy. 2019;46:12:1879-1882.	-	73	W	Gastric cancer	Nivolumab	General malaise, anorexia, and low blood cortisol and ACTH	Isolated ACTH deficiency
Yuka Morioka et al. Two cases of Stevens-Johnson syndrome associated with nivolumab therapy. Rinsho derma. 2019;61:13:1985-1989.	-	72	M	Non-small cell lung cancer	Nivolumab	Pharyngodynia, erosions in the mouth and lips, and erythema in the hands and feet	Stevens-Johnson syndrome
Yuka Morioka et al. Two cases of Stevens-Johnson syndrome associated with nivolumab therapy. Rinsho derma. 2019;61:13:1985-1989.	-	70	M	Gastric cancer	Nivolumab	Erosion in the mouth and erythema in the hands and feet	Stevens-Johnson syndrome
Baig H, et al. RECURRENT NIVOLUMAB PNEUMONITIS FOLLOWING STEROID THERAPY. Chest. 2019;156:4 Supplement:A1879	-	67	W	Intestinal adenocarcinoma	Nivolumab	Hypoxemic respiratory failure, dry cough, and hypoxic condition	Pneumonitis
Garcia C, et al. AN UNUSUAL SEPSIS MIMIC: CENTRAL ADRENAL INSUFFICIENCY DUE TO IMMUNE CHECKPOINT INHIBITOR-INDUCED HYPOPHYSITIS. Chest. 2019;156:4 Supplement:A1572	-	72	W	Thyroid cancer	Nivolumab/Ipilimumab combo	Nausea, vomiting, weakness, pyrexia, fluid-refractory shock, mild hypoxemia, lethargy, random cortisol 3 μg/dL, low adrenocorticotropic hormone (ACTH), follicle-stimulating hormone (FSH), luteinizing hormone (LH), and insulin-like growth factor 1 (IGF-1) s, and increased prolactin	Central adrenal insufficiency
Struble R, et al. DIFFUSE ALVEOLAR HEMORRHAGE FOLLOWING DUAL CHECKPOINT INHIBITOR THERAPY. Chest. 2019;156:4 Supplement:A1460	-	72	M	Acute myeloid leukaemia	Nivolumab/Ipilimumab combo	Night sweats, fatigue, recurrent falls, pyrexia, dyspnoea, minor hemoptysis (<5 mL), hypoxaemia, and platelet count 13000/mm3	Diffuse pulmonary alveolar haemorrhage (DAH)
Johnson ED, et al. Nivolumab-induced hypothyoidism with consequent hypothyroid related myopathy. Journal of Oncology Pharmacy Practice. 2020;26:1:224-227	30880569	42	M	Malignant melanoma	Nivolumab	Diffuse myalgia, generalized arthralgia, and intermittent imbalance	Immunotherapy-related primary hypothyroidism with hypothyroid myopathy
C Guven Deniz, et al. Development of de novo psoriasis during nivolumab therapy in a patient with small cell lung cancer. Journal of Oncology Pharmacy Practice. 2020;26:1:256-258	31566114	51	W	Small cell lung cancer (SCLC)	Nivolumab	Erythematous and scaly plaques in the trunk, neck, and limbs	de novo Psoriasis
Yilmaz M. Nivolumab-induced type 1 diabetes mellitus as an immune-related adverse event. Journal of Oncology Pharmacy Practice. 2020;26:1:236-239	30955467	49	M	Renal cell carcinoma	Nivolumab	Severe asthenia, somnolence, weight decreased, polydipsia, polyuria, potassium 4.2 mmol/L, sodium 138 mmol/L, bicarbonate 17.8 mmol/L, blood glucose 801 mg/dL, arterial blood pH 7.27, haemoglobin A1C 10.9%, and C-peptide 0.24	Diabetic ketoacidosis (DKA)
Hiroki Nakayama et al. A case of panuveitis simulating Vogt-Koyanagi-Harada disease during treatment with nivolumab. The 73rd Annual Congress of Japan Clinical Ophthalmology (October 24-27, 2019). 2019.1;166.	-	66	M	Renal cell carcinoma	Nivolumab	Iritis, red swollen optic disc, serous retinal detachment, choroidal thickening, and folds	Vogt-Koyanagi-Harada disease (VKH)-like panuveitis
Kazuteru Hatanaka et al. Clinical experience with nivolumab at our hospital in patients with unresectable advanced recurrent gastric cancer. Programs and abstracts for the 72nd Congress and General Meeting of the Medical Association of South Hokkaido. 2018.11;81-85.	-	60s	M	Gastric cancer	Nivolumab	Diarrhoea and weakness in the upper limb	Colitis
Masahiro Todaka et al. Hypopituitarism in a patient receiving combination therapy with ipilimumab and nivolumab for advanced renal cancer. The Nishinihon Journal of Urology. 2019.6;81:6:658.	-	74	W	Renal cancer	Nivolumab/Ipilimumab combo	Vomiting, headache, general malaise, blood pressure decreased, Na 131.6 mmol/L, TSH 0.159 μIU/mL, FT3 2.07 pg/mL, FT4 1.11 ng/dL, and cortisol 1.87 μg/dL	Hypopituitarism and hypophysitis
Kartal O, et al. Bilateral Optic Neuritis Secondary to Nivolumab Therapy: A Case Report. Medicina (Kaunas, Lithuania). 2018;54:5:1-4	30404191	9	M	Glioblastoma multiforme	Nivolumab	Progressive rapid loss of vision in both eyes	Bilateral optic neuritis
van Turenhout ST, et al. Cytomegalovirus in Steroid-Refractory Immune Checkpoint Inhibition-Related Colitis. Journal of Thoracic Oncology. 2020;15:1:e15-e20	31864555	73	W	Melanoma	Nivolumab/Ipilimumab combo	Diarrhea with bloody stool	CMV infection with steroid-resistant immune checkpoint inhibitor-associated colitis
van Turenhout ST, et al. Cytomegalovirus in Steroid-Refractory Immune Checkpoint Inhibition-Related Colitis. Journal of Thoracic Oncology. 2020;15:1:e15-e20	31864555	54	W	Lung adenocarcinoma	Nivolumab	Diarrhoea	CMV infection with steroid-resistant immune checkpoint inhibitor-associated colitis
Slota A, et al. Cytokine release syndrome as a rare complication of nivolumab: A case report. Blood. 2019;134:Supplement 1:5630	-	71	M	Melanoma	Nivolumab	Mental status changes, hypotension, tachycardia, pyrexia, hypoxia, rash maculo-papular, serum creatinine 1.68, platelet count 86, D-dimer >35, and CRP 16.1	Cytokine release syndrome (CRS)
Yuta Maetani, et al. Steroid-responsive Nivolumab-induced Involuntary Movement with Anti-thyroid Antibodies. Internal Medicine. 2019;58:24:3577-3581	31462589	68	M	Gastric cancer	Nivolumab	Dizziness when moving, nausea, difficulty in walking, and tremor-like involuntary movements of both hands	Cerebellar-type Hashimoto's encephalopathy-like disease associated with anti-thyroid antibodies
Takuya Maeda, et al. Type 1 diabetes mellitus in a melanoma patient treated with adjuvant nivolumab therapy. Journal of Cutaneous Immunology and Allergy. 2019;2:6:176-177	31082687	44	M	Malignant melanoma	Nivolumab	Fatigue and thirst	Type 1 diabetes mellitus (T1DM)
Sayaka Takahashi et al. A case of immune thrombocytopenic purpura after administration of nivolumab. The 124th Kinki Regional Meeting of the Japanese Society for Tuberculosis, the 94th Kinki Regional Meeting of the Japanese Respiratory Society. 2019.11;97.	-	72	M	Squamous cell carcinoma of lung	Nivolumab	Decrease in platelet count to 77000 (to 12000 18 days later) and high PA-I gG (221 ng/10^7 cells)	Immune thrombocytopenic purpura (ITP)
Tomo Kuroi et al. A case of drug-induced interstitial pneumonia developing 13 months after initiation of nivolumab for squamous cell carcinoma of lung. The 124th Kinki Regional Meeting of the Japanese Society for Tuberculosis, the 94th Kinki Regional Meeting of the Japanese Respiratory Society. 2019.11;102	-	75	M	Squamous cell carcinoma of lung	Nivolumab	Pyrexia, dyspnoea, and dry cough	Drug-induced interstitial pneumonia
Nozomi Yanagida et al. A case of toxic epidermal necrolysis after administration of nivolumab for lung adenocarcinoma. The 279th Okayama Regional Meeting of the Japanese Dermatological Association/the 87th General Meeting. 2020.1;2.	-	78	M	Lung adenocarcinoma	Nivolumab	Oedematous erythema, pyrexia, erythema multiforme of the trunk and palms, lip erosions, blisters, and erosion formation	Toxic epidermal necrosis
Ryo Suzuki et al. A case of acute adrenal insufficiency observed 14 months after discontinuation of nivolumab. Kanto Journal of Japanese Association for Acute Medicine. 2020.1;41:1:D19-5.	-	77	W	Lung adenocarcinoma	Nivolumab	Anorexia, depressed of consciousness (E1V1M4/GCS), blood glucose 28 mg/dL, and low of serum cortisol (0.9 μg/dL)	Hypopituitarism involving ACTH secretion alone
Bagley B, et al. Diagnostic challenges and management considerations of immune-related hypersensitivity pneumonitis associated with immune checkpoint inhibitors. American Journal of Respiratory and Critical Care Medicine. 2019;199:9:A3092	-	69	M	Melanoma	Ipilimumab, Nivolumab/Ipilimumab combo	Productive cough (clear sputum), high fever, progressive hypoxia, and moderate respiratory distress	Hypersensitivity pneumonitis
Reaven M, et al. Nivolumab-induced hypophysitis. American Journal of Respiratory and Critical Care Medicine. 2019;199:9:A1707	-	80	M	Sarcomatoid adenocarcinoma	Nivolumab	Respiratory distress (initial PCO2 70 mmHg), marked hypotension, mean arterial pressure 38 mmHg, total T4 2.8 mcg/dL, total T3 40 ng/dL, and TSH 83 mIU/L	Hypophysitis, adrenal crisis
Burgei J, et al. Nivolumab and amiodorane-induced interstitial lung disease (ILD) in a patient with metastatic melanoma. American Journal of Respiratory and Critical Care Medicine. 2019;199:9:A1489	-	82	M	Melanoma	Nivolumab	Dyspnoea and productive cough (yellow sputum)	Interstitial pneumonitis
Oliveira EP, et al. Complete reversion of ipilimumab pneumonia by corticosteroid and drug withdraw. American Journal of Respiratory and Critical Care Medicine. 2019;199:9:A1485	-	56	W	Melanoma	Nivolumab, Ipilimumab	Exacerbation of dyspnoea, pulmonary rales, room-air SpO2 89%, haemoglobin 13.7 g/dL, white blood cell count 10300/mm3, and platelet count 282000	Interstitial lung disease
Quadri KM, et al. Nivolumab induced endocrinopathy: A case of DKA in a non diabetic with NSCLC. American Journal of Respiratory and Critical Care Medicine. 2019;199:9:A6987	-	74	M	Non-small cell lung cancer (NSCLC)	Nivolumab	Fatigue, polyuria, abdominal pain, vomiting, tachycardia, dry oral mucosa, ketonuria, glucose increased (1008 mg/dL), and HbA1C 7.7%	Diabetic ketoacidosis (DKA)
Hornick A, et al. A case of pembrolizumab-induced respiratory failure. American Journal of Respiratory and Critical Care Medicine. 2019;199:9:A4831	-	69	W	UNK	Pembrolizumab	Dysphagia, progressive dyspnea, shortness of breath, significantly weak neck flexion, very mild weakness of extremities, and respiratory failure	Nonspecific inflammatory myopathy
Hornick A, et al. A case of pembrolizumab-induced respiratory failure. American Journal of Respiratory and Critical Care Medicine. 2019;199:9:A4831	-	69	M	Oesophageal carcinoma	Nivolumab	Neck pain, non-cardiac chest pain, increased creatine kinase, progressive weakness, dysphagia, dysphonia, and hypercapnic encephalopathy	Necrotising myositis
Pickens AW, et al. Nivolumab toxicity: Myasthenic crisis and myocarditis. American Journal of Respiratory and Critical Care Medicine. 2019;199:9:A4837	-	70	W	Melanoma	Nivolumab	Visual changes, chest pain, dyspnoea, left eyelid ptosis, diplopia in both eyes, increased acetylcholine receptor antibody titers, progressive respiratory failure, and decreased maximal inspiratory pressure (lowest value: -12 cm H2O)	Ocular myasthenia, myocarditis, myasthenia gravis
Zezza M, et al. Combined immune checkpoint inhibitor therapy with nivolumab and ipilimumab causing acute-onset type 1 diabetes mellitus following a single administration: Two case reports. BMC Endocrine Disorders. 2019;19:1:144	31870373	60	M	Melanoma	Nivolumab/Ipilimumab combo	Vomiting, polyuria, polydipsia, hyperglycaemia, severe acidosis, ketone bodies in urine, and increase in anti-glutamic acid decarboxylase antibody (GADA) titer to 19770 IU/mL	Autoimmune type 1 diabetes (T1DM)
Zezza M, et al. Combined immune checkpoint inhibitor therapy with nivolumab and ipilimumab causing acute-onset type 1 diabetes mellitus following a single administration: Two case reports. BMC Endocrine Disorders. 2019;19:1:144	31870373	80	W	Melanoma	Nivolumab/Ipilimumab combo	Mental confusion, severe hyperglycaemia, severe acidosis, urine ketone bodies, and high GADA antibody	Autoimmune type 1 diabetes (T1DM)
Muhailan M, et al. Pseudo-Wellens' Syndrome Temporally Associated With Immune Check Point Inhibitors Use. American Journal of the Medical Sciences. 2020;359:1:e1-e2	31395282	70	M	Melanoma	Nivolumab/Ipilimumab combo	Bloody stool, syncope, and tachycardia	Wellens' syndrome
Liang X, et al. Severe Immune-Related Pneumonitis With PD-1 Inhibitor After Progression on Previous PD-L1 Inhibitor in Small Cell Lung Cancer: A Case Report and Review of the Literature. Frontiers in Oncology. 2019;9:1437	31921686	44	W	Small cell lung cancer (SCLC)	Nivolumab, Atezolizumab	Dry cough, pyrexia, severe cough, and dyspnoea exertional	Pneumonitis
Gambichler T, et al. Autoimmune radiculoplexus neuropathy under adjuvant nivolumab treatment of a female patient with melanoma. British Journal of Dermatology. 2020;182:1:246-247	31325163	57	W	Melanoma	Nivolumab	Low back pain with diffuse radiating pain in both lower limbs, numbness of the right lower limb, and increased paralysis of the right lower limb	Lumbar plexopathy, radiculopathy
Kai Yazaki et al. A case of uveitis caused by nivolumab. Abstract of the 83rd Saitama Regional Meeting of the Japanese Urological Association. 2019;62-64.	-	61	W	Renal cancer	Nivolumab	Visual acuity reduced	Panuveitis
Shotaro Nakanishi et al. Two cases of metastatic renal cell carcinoma in which myasthenia gravis with myositis developed after administration of nivolumab. The Nishinihon Journal of Urology. 2019.11;81:S:P20-4.	-	78	M	Renal cancer	Nivolumab	Myalgia, CPK increased, respiratory failure, and anti-AChR positive	Myasthenia gravis
Shotaro Nakanishi et al. Two cases of metastatic renal cell carcinoma in which myasthenia gravis with myositis developed after administration of nivolumab. The Nishinihon Journal of Urology. 2019.11;81:S:P20-4.	-	74	M	Renal cancer	Nivolumab	Myalgia, articulation difficulty, extraocular muscle paralysis, CPK increased, respiratory failure, and anti-AChR positive	Myasthenia gravis
Yutaka Watanuki et al. A case of pituitary hyperplasia which developed in a complex manner during treatment of renal cancer. The 218th Tohoku Regional Meeting of the Japanese Society of Internal Medicine (September 28, 2019). 2019.9;31:3:27.	-	53	M	Renal cancer	Nivolumab	TSH 0.05 μIU/mL, FT3 14.9 pg/mL, FT4 4.81 ng/dL, anti-TPO antibody and anti-Tg antibody positive, high ACTH/low cortisol (F) blood(ACTH 235 pg/mL and F 7.3 kg/dL), and TSH 144.0 and FT4 0.11 on admission	Thyrotoxicosis, hypoadrenocorticism
Nodoka Kouzen et al. Two cases of metastatic renal cell carcinoma presenting with serious acute kidney injury as an immune-related adverse event. The 99th Hokkaido Medical Congress (2019), the Urological Subcommittee of Hokkaido Medical Congress, the 408th Hokkaido Regional Meeting of the Japanese Urological Association (September 21, 2019). 2019;7.	-	60s	M	Renal cell carcinoma	Nivolumab/Ipilimumab combo	Back pain, pyrexia, and serum Cr 5.67 mg/dL	Nephritis interstitial
Takehiro Nakamura et al. A case of acute-onset type 1 diabetes mellitus with residual insulin secretion following nivolumab treatment. The 62nd Annual Meeting of the Japan Diabetes Society (May23-25, 2019). 2019.5;62:S-1:I-P-201.	-	68	M	Laryngeal cancer	Nivolumab	Blood glucose in the 400s mg/dL, HbA1c 5.8%, HbA1c 7.7%, serum CPR 4.5 ng/mL, and urinary CPR 28.0 μg/day	Acute-onset type 1 diabetes mellitus
Katsutoshi Kojima et al. A case of secondary hypoadrenalism observed during treatment with nivolumab for advanced gastric cancer. The 226th Kinki Regional Meeting of the Japanese Society of Internal Medicine. 2019.12;176.	-	UNK	M	Gastric cancer	Nivolumab	Malaise, anorexia, decreased ACTH and cortisol, pyrexia, and nausea/vomiting	Secondary hypoadrenalism due to isolated ACTH deficiency
Nobutoshi Soeda et al. A case of recurrent gastric cancer in which acute type 1 diabetes mellitus developed during nivolumab therapy. The 92nd Annual Meeting of the Japanese Gastric Cancer Association (postponed). 2020.3;P-2-15-7.	-	57	M	Gastric cancer	Nivolumab	Thirst, polydipsia, polyuria, malaise, casual blood glucose 725 mg/dL, urinary sugar 3+, urinary ketone bodies 2+, HbA1c 10.3%, and serum C-peptide <0.03 ng/dL	Acute type 1 diabetes mellitus
Kazuyuki Mizuno et al. Current status and adverse reactions in use of immune checkpoint inhibitors at our hospital. The 26th Japan Digestive Disease Week (JDDW 2018 KOBE), the 60th Annual Meeting of the Japanese Society of Gastroenterology. P-331.	-	70s	M	Lung cancer	Nivolumab	AST 146 IU/L, ALT 109 IU/L, γGTP 468 IU/L, ALP 1968 IU/L, T-bil 1.0 mg/dL, and jaundice	Cholangitis sclerosing
Kazuyuki Mizuno et al. Current status and adverse reactions in use of immune checkpoint inhibitors at our hospital. The 26th Japan Digestive Disease Week (JDDW 2018 KOBE), the 60th Annual Meeting of the Japanese Society of Gastroenterology. P-331.	-	50s	W	Mouth cancer	Nivolumab	AST 400 IU/L, ALT 238 IU/L, γGTP 267 IU/L, ALP 1651 IU/L, T-bil 0.5 mg/dL, and jaundice	Cholangitis sclerosing
Kazuhiro Toida et al. A case of malignant pleural mesothelioma successfully treated with nivolumab. Journal of the Yamanashi Society for Lung Cancer. 2020;33:14-18.	-	70s	M	Malignant pleural mesothelioma	Nivolumab	Malaise, thirst, Glu 151 mg/dL, and HbA1c 9.8%	Acute-onset type 1 diabetes mellitus
Eri Murata et al. Reports of endocrine disorders and fulminant type 1 diabetes mellitus due to immune checkpoint inhibitors at our hospital. The 62nd Annual Meeting of the Japan Diabetes Society (May23-25, 2019). 2019.5;62:S-1:1-P-382.	-	83	M	Malignant pleural mesothelioma	Nivolumab	Thirst	Fulminant type 1 diabetes mellitus
Naoko Wada et al. Two cases of patients who experienced acute-onset of type 1 diabetes mellitus accompanied by ketoacidosis caused by nivolumab. The 56th Annual Meeting of Japan Society of Clinical Oncology. 1199	-	59	W	Melanoma	Nivolumab	Consciousness disturbed and hyperglycaemia	Type 1 diabetes mellitus (T1DM)
Naoko Wada et al. Two cases of patients who experienced acute-onset of type 1 diabetes mellitus accompanied by ketoacidosis caused by nivolumab. The 56th Annual Meeting of Japan Society of Clinical Oncology. 1199	-	66	W	Melanoma	Nivolumab	Malaise, nausea, and hyperglycaemia	Type 1 diabetes mellitus (T1DM)
Rieko Ishibashi, et al. An 81 year-old woman who experienced isolated ACTH deficiency and fulminant type 1 diabetes simultaneously after treatment with anti-PD-1 antibodies. The 56th Kinki Regional Meeting of the Japan Diabetes Society. 2019.11;O-061	-	81	W	Renal cell carcinoma	Nivolumab	Malaise, ACTH and cortisol below the sensitivity limit, hyponatraemia (127 mEq/L), hypoglycaemia (49 mg/dL), hyperglycaemia, HbA1c 5.7%, and urinary CPR 1.5 μg/day	Fulminant type 1 diabetes mellitus
Onmura K, et al. [1] An autopsy case of patient who experienced type 1 diabetes mellitus during the administration of immune checkpoint inhibitor (ICI) for squamous cell carcinoma of lung. The 120th Chugoku Regional Meeting of the Japanese Society of Internal Medicine (2019.6. 1). 2019.6;41	-	81	M	Squamous cell carcinoma of lung	Nivolumab	Dyspnoea, consciousness disturbed, blood glucose 547 mg/dL, and urinary ketone bodies 4+	Type 1 diabetes mellitus
Machiko Sasaki, et al. A case of patient with lung cancer complicated by membranous nephropathy who experienced tubulointerstitial nephritis for which continuous administration of nivolumab was possible. The Annals of the Japanese Respiratory Society. 2020;9:1:71-75	-	65	W	Squamous cell carcinoma of lung	Nivolumab	Creatinine increased	Membranous nephropathy, tubulointerstitial nephritis
Anson D, et al. Ipilimumab- And nivolumab-induced colitis causing severe hypokalemia and QTc prolongation. Case Reports in Oncological Medicine. 2019;2019:7896749	31949966	69	M	Renal cell carcinoma	Nivolumab/Ipilimumab combo	Diarrhoea, hypokalaemia (2.2 mmol/L), creatinine 2.59 mg/dL, and orthostatic hypotension	Colitis
Napolitano M, et al. Unexpected Response to Nivolumab in a "fast Progressor" Head and Neck Cancer Patient. Case Reports in Oncology. 2019;12:3:709-714	31607888	54	M	Squamous cell carcinoma of head and neck	Nivolumab	Erythematous, confluent, and pruritic papules on both extremities	Skin toxicity
Filetti M, et al. Unexpected serious aplastic anemia from PD-1 inhibitors: beyond what we know. Tumori. 2019;105:6:NP48	31221037	63	W	Lung adenocarcinoma	Nivolumab	Petechiae, dermal purpura on the abdomen and lower extremities, asthenia, and pyrexia without signs of systemic infection or increase in inflammatory markers	Aplastic anaemia, thrombocytopenia
Politi A, et al. A case report of psoriasis flare following immunotherapy: Report of an important entity and literature review. SAGE Open Medical Case Reports. 2020;8:1-6	31976071	71	W	Squamous cell carcinoma of lung	Nivolumab	Psoriatic rash and skin plaque	Psoriasis flare-up
Tso DK, et al. Nivolumab-induced small bowel obstruction and perforation: a rare but life-threatening side effect of immunotherapy. Emergency Radiology. 2020;27:1:107-110	31823117	58	W	Non-small cell lung cancer	Nivolumab	Acute abdominal pain, leukopenia, and other than shift to the left	Small intestinal obstruction with intestinal perforation
Kiyomi Kuba et al. A case of patient who experienced tracheal chondritis after administration of nivolumab. The 30th Annual Meeting of the Japan Society for Head and Neck Surgery (2020.1. 30-31). 2020.1;O30-3	-	UNK	UNK	Hypopharyngeal cancer	Nivolumab	Pyrexia and respiratory discomfort	Tracheal chondritis
Noda Yohei, et al. A case of patient who experienced isolated ACTH deficiency during administration of nivolumab. The 30th Annual Meeting of the Japan Society for Head and Neck Surgery (2020.1. 30-31). 2020.1;O30-4	-	62	M	Laryngeal cancer	Nivolumab	Decreased appetite, general malaise, hyponatraemia, and decreased ACTH and cortisol	Isolated ACTH deficiency
Nakamura Keigo et al. A case of bullous pemphigoid during treatment with nivolumab. The 30th Annual Meeting of the Japan Society for Head and Neck Surgery (2020.1. 30-31). 2020.1. ;O30-5	-	66	M	Hypopharyngeal cancer, Oesophageal carcinoma	Nivolumab	Tense blister and anti-BP 180 antibody increased	Bullous pemphigoid
Jo Ogata et al. A case of patient with hypopharyngeal cancer who experienced pancytopenia during administration of nivolumab. The 30th Annual Meeting of the Japanese Society for Head and Neck Surgery (2020.1. 30-31). 2020.1;O30-7	-	62	M	Hypopharyngeal cancer	Nivolumab	Anaemia, leukopenia, and thrombopenia	Pancytopenia
Tanaka Akane, et al. A case of intractable enteritis caused by nivolumab. The 177th Kanto Branch Meeting of the Japanese Society for Tuberculosis and Nontuberculous Mycobacteriosis, and the 238th Kanto Regional Meeting of the Japanese Respiratory Society. 2020.2;27	-	60	M	Lung adenocarcinoma	Nivolumab	Diarrhoea and abdominal pain	Enteritis
Nobuhiko Ebisutani, et al. A case of acute gastritis after nivolumab therapy. The 16th Annual Meeting of the Japanese Gastroenterological Association. 2020.2;O29-2	-	50s	M	Carcinoma of external auditory canal	Nivolumab	Nausea, left upper abdominal pain, and weight decreased	Gastritis
Hidezumi Kikuchi, et al. Three cases of patients who experienced collagenous colitis during using immune checkpoint inhibitors. The 16th Annual Meeting of the Japanese Gastroenterological Association. 2020.2;O38-2	-	78	W	Lung disease	Nivolumab	Diarrhoea	collagenous colitis (CC)
Hidezumi Kikuchi, et al. Three cases of patients who experienced collagenous colitis during using immune checkpoint inhibitors. The 16th Annual Meeting of the Japanese Gastroenterological Association. 2020.2;O38-2	-	57	M	Oesophageal carcinoma	Nivolumab	Diarrhoea	collagenous colitis (CC)
Hidezumi Kikuchi, et al. Three cases of patients who experienced collagenous colitis during using immune checkpoint inhibitors. The 16th Annual Meeting of the Japanese Gastroenterological Association. 2020.2;O38-2	-	83	W	Renal cancer	Nivolumab/Ipilimumab combo	Diarrhoea	collagenous colitis (CC)
Shihona Momozaki, et al. A case of immune checkpoint inhibitor-associated enterocolitis with GVHD-like endoscopic appearance. The 16th Annual Meeting of the Japanese Gastroenterological Association. 2020.2;O53-3	-	50s	M	Non-small-cell lung cancer	Nivolumab	Diarrhoea, abdominal pain, and bloody stool	Enterocolitis
Noboru Misawa, et al. Two cases of capsule endoscopy for diarrhoea caused by immune checkpoint inhibitors. The 13th International Gastrointestinal Consensus Symposium. 2020.2;OS8-4	-	70	M	Malignant melanoma	Nivolumab, Ipilimumab	Anorexia and diarrhoea	collagenous colitis
Noboru Misawa, et al. Two cases of capsule endoscopy for diarrhoea caused by immune checkpoint inhibitors. The 13th International Gastrointestinal Consensus Symposium. 2020.2;OS8-4	-	54	M	Renal cell carcinoma	Nivolumab/Ipilimumab combo	Diarrhoea	Enteritis
Hirotaro Shimazaki, et al. Two cases of patients on treatment with an immune checkpoint inhibitor whose large intestine was observed by capsule endoscopy before the onset of immune-related enterocolitis. The 13th International Gastrointestinal Consensus Symposium. 2020.2;OS8-5	-	50s	M	Gastric neuroendocrine carcinoma	Pembrolizumab	Diarrhoea	Enterocolitis
Hirotaro Shimazaki, et al. Two cases of patients on treatment with an immune checkpoint inhibitor whose large intestine was observed by capsule endoscopy before the onset of immune-related enterocolitis. The 13th International Gastrointestinal Consensus Symposium. 2020.2;OS8-5	-	60s	M	Renal cell carcinoma	Nivolumab	Diarrhoea	Enterocolitis
Kazuko Hayashi, et al. A case of bullous pemphigoid caused by nivolumab which required differentiation from hand and foot syndrome. The 389th sample meeting of the Akita Regional Meeting of the Japanese Dermatological Association. 2020.2;1	-	69	M	Gastric cancer	Nivolumab	Erosions in the mouth, erythema, tenderness, blisters, small erythema, and anti-BP 180 antibody titer 58.7 U/mL	Bullous pemphigoid
Jiro Uehara, et al. A case of patient with malignant melanoma who continued anti-PD-1 antibody treatment while controlling immune-related lung disorder with steroids. The Japanese Journal of Dermatology. 2019.7;30:1:47	-	78	W	Malignant melanoma	Nivolumab	Respiratory discomfort	Interstitial pneumonia
Yuka Shintani, et al. A case of bullous pemphigoid which developed during the treatment with immune checkpoint inhibitor, but the treatment was continued. The Japanese Journal of Dermatology. 2019.1;130:1:55	-	75	M	Squamous cell carcinoma of lung	Nivolumab	Pruritic tense blisters and erosions and high anti-BP 180 antibody	Bullous pemphigoid
Toshihiro Usui et al. A case of rash psoriasiform during treatment with nivolumab. The Japanese Journal of Dermatology. 2019.1;130:1:63	-	72	M	Squamous cell carcinoma of lung	Nivolumab	Erythema, hyperkeratosis with parakeratosis, epidermal thickening, subcorneal pustular dermatosis, disappearance of the granular layer, and epidermal spongiosis	Rash psoriasiform
Yuko Watanabe, et al. Drug-induced skin disorder in daily clinical practice Part 2, Case 4. A case of drug eruption due to antitumor drug and drug eruption eczematous due to immune checkpoint inhibitor. Visual Dermatology. 2020;19:2:166 -167	-	60s	M	Olfactory neuroblastoma	Nivolumab	Pruritic rashes, red/dark purple erythema associated with severe pruritus, scales, and lichenification	Drug eruption eczematous
Yahiro Chisato, et al. Examination of skin eruption during using immune checkpoint inhibitors. Practical Dermatology. 2020;42:2:98 -103	-	73	M	Malignant melanoma	Nivolumab	Dark red erythematous papulae with pruritus and confluent erythema	Skin eruption
Hidetoshi Mitsui, et al. Lichen planus caused by nivolumab. Practical Dermatology. 2020;42:2:126 -129	-	71	M	Lung cancer	Nivolumab	Rashes	Lichen planus
Aoki Y, et al. Nivolumab-associated bullous pemphigoid reactions involving multiple epitopes. European Journal of Dermatology. 2019;29:5:552-554	31570326	75	W	Malignant melanoma	Nivolumab	Bullous skin lesions and anti-BP 180 NC 16A antibody increased (228 U/mL, cut-off 9)	Bullous pemphigoid (BP)
Matsui Y, et al. Detection of IgG antibodies to BP180 NC16a and C-terminal domains and LAD-1 in nivolumab-associated bullous pemphigoid. European Journal of Dermatology. 2019;29:5:554-555	31570332	71	M	Renal cell carcinoma	Nivolumab	Erythematous skin lesions, increased serum aspartate aminotransferase, alanine aminotransferase, and gamma-glutamyl transpeptidase s, and eosinophilia	Bullous pemphigoid (BP)
Shikano K, et al. Nivolumab-induced anti-aminoacyl-tRNA synthetase antibody-positive polymyositis complicated by interstitial pneumonia in a patient with lung adenocarcinoma. Scandinavian Journal of Rheumatology. 2020;49:1:82-83	31135242	81	M	Lung adenocarcinoma	Nivolumab	Myalgia, dyspnoea, proximal muscle weakness, mechanic's hand, and high creatine kinase (CK), C-reactive protein, myoglobin, and aldolase	Polymyositis with interstitial pneumonitis
Itzhaki BZO, et al. Immune-Checkpoint Inhibitor-Induced Fulminant Myocarditis and Cardiogenic Shock. JACC: CardioOncology. 2019;1:1:141-144	-	53	W	Renal cell carcinoma	Nivolumab/Ipilimumab combo	Dizziness, high high-sensitivity cardiac troponin T (hs-cTnT) and N-terminal prohormone brain natriuretic peptide (NT-proBNP), and anuria	Fulminant myocarditis
Corrigan M, et al. Infliximab for the treatment of refractory immune-related hepatitis secondary to checkpoint inhibitors: A case report. JHEP Reports. 2019;1:1:66-69	32039353	53	W	Melanoma	Nivolumab/Ipilimumab combo	Lethargy, nausea, anorexia, dark urine, rash morbilliform, pyrexia, bilirubin 93 μmol/L, ALT 1135 IU/L, ALP 857 IU/L, albumin 35 g/L, normal coagulation, C-reactive protein 27.8 mg/L, and jaundice	Hepatitis
Veronesi G, et al. An unusual skin reaction in uveal melanoma during treatment with nivolumab: extragenital lichen sclerosus. Anti-Cancer Drugs. 2019;30:9:969-972	31205068	48	W	Melanoma	Nivolumab	Whitish vitiligo-like macules, cigarette paper-like appearance, and indurated tissue	Vulval lichen sclerosus
Mirai Munakata, et al. A case of the onset of acute type 1 diabetes mellitus after administration of nivolumab. The Japanese Society of Internal Medicine, 215th Tohoku Regional Meeting. 49	-	60	M	Gastric cancer	Nivolumab	Thirst, polydipsia, polyuria, general malaise, hyperglycaemia (casual blood glucose 725 mg/dL and HbA1c 10.3%), and urine ketone bodies (2+)	Diabetic ketoacidosis (DKA), idiopathic type 1 diabetes mellitus
Eriko Yoshizumi, et al. A case of patient with advanced gastric carcinoma who experienced acute tubulointerstitial nephritis during administration of nivolumab. The 328th Kyushu Regional Meeting of the Japanese Society of Internal Medicine. 2020.1;22	-	66	M	Gastric cancer	Nivolumab	Increased serum Crto 1.87 mg/dL	Acute tubulointerstitial nephritis
Koki Matsushita, et al. A case of acute tubulointerstitial nephritis that developed after administration of nivolumab and did not respond to steroid therapy. The 328th Kyushu Regional Meeting of the Japanese Society of Internal Medicine. 2020.1;26	-	45	W	Gastric cancer	Nivolumab	Cr 1.67 mg/dL and increased urinary NAG and β2-MG s	Tubulointerstitial nephritis
Yamamoto Naoko, et al. A case of patient in whom the onset of diabetic ketoacidosis due to type 1 diabetes mellitus could be prevented by hyperglycaemia discovered during treatment with nivolumab. The 19th Annual Meeting of the Kanto Koshinetsu Branch of the Japan Endocrine Society. O14-5	-	76	M	Renal cell carcinoma	Nivolumab	Casual blood sugar 379 mg/dL, thirst, HbA1c 6.2%, fasting blood sugar 179 mg/dL, serum CPR 0.5 ng/mL, urinary CPR 0.05 μg/day, and increased lipase and elastase 1	Type 1 diabetes mellitus
Nakayama Shintaro, et al. A case of patient who experienced aplasia pure red cell during treatment with nivolumab and ipilimumab for renal cancer. The 243th Kansai Regional Meeting of the Japanese Urological Association. 2020.2;9	-	54	W	Renal cancer	Nivolumab/Ipilimumab combo	Anaemia	Erythroblastic disease
Strickley JD, et al. Nivolumab-induced lichen planus pemphigoides. Cutis. 2019;103:4:224-226	31116807	87	W	Non-small cell lung cancer	Nivolumab	Rash pruritic and increased blisters and erosions	Subepidermal bullous lichenoid eruption, lichen planus pemphigoides (LPP)
Shahzad S, et al. A rare case of nivolumab-induced early onset immune-mediated colitis with normal appearing mucosa. American Journal of Gastroenterology. 2019;114:Supplement:S831-S832	-	75	M	Lung adenocarcinoma	Nivolumab	Non-bloody watery stools, diarrhea, abdominal cramps, nausea, left lower abdominal tenderness, and increases in inflammatory markers such as ESR, CRP, and faecal calprotectin (193 μg/g)	Colitis
Paniz GR, et al. Double whammy: Checkpoint inhibitor and CMV-induced colitis. American Journal of Gastroenterology. 2019;114:Supplement:S831	-	75	M	Squamous cell carcinoma of the neck and base of the tongue	Nivolumab	Chronic diarrhoea, haematochezia, and diarrhoea	Colitis
Kumar S. Nivolumab-induced severe allograft rejection in recurrent post-transplant hepatocellular carcinoma. American Journal of Gastroenterology. 2019;114:Supplement:S1251-S1252	-	64	M	Hepatocellular carcinoma (HCC)	Nivolumab	Elevated liver test results (peak values were at 3 weeks after administration; ALT 424 U/L, AST 215 U/L, ALP 1074 IU/L, and Br 16 mg/dL)	Steroid-resistant acute cellular rejection (ACR)
Kang G, et al. A rare case of nivolumab-induced colitis. American Journal of Gastroenterology. 2019;114:Supplement:S889	-	69	M	Melanoma	Nivolumab	Diarrhoea, lower abdominal cramps, fresh rectal bleeding, lower abdominal tenderness, and haemoglobin 11.2 g/dL	Colitis
Khalaf SA, et al. Melanoma immune checkpoint inhibitors-induced colitis, stay vigilant!. American Journal of Gastroenterology. 2019;114:Supplement:S823-S824	32699584	37	M	Melanoma	Nivolumab/Ipilimumab combo	Abdominal pain generalised, bloody stool, leukocytosis, and increased liver transaminases	Colitis
Kang G, et al. Nivolumab-induced hepatitis: A rare side effect of programmed cell death-1 (PD-1) inhibitor. American Journal of Gastroenterology. 2019;114:Supplement:S1326-S1327	-	86	W	Melanoma	Nivolumab	Nausea, yellow skin, total bilirubin 7.79 mg/dL, INR 1.3, AST 885 IU/L, ALT 999 IU/L, and scleral jaundice	Hepatitis
Sidhu T, et al. Concomitant clostridium difficile and immunotherapy-induced colitis: A case report. American Journal of Gastroenterology. 2019;114:Supplement:S850	-	54	M	Clear cell renal cell carcinoma	Nivolumab/Ipilimumab combo	Non-bloody watery stools, abdominal cramps, weight decreased, fatigue, white blood cell count 10.8×103/μL, and creatinine 1.2 mg/dL	Colitis
Mahpour N, et al. Gastritis after combination ipilimumab and nivolumab: A rare adverse event after immunotherapy. American Journal of Gastroenterology. 2019;114:Supplement:S1533-S1534	-	78	M	Melanoma	Nivolumab/Ipilimumab combo	Nausea, vomiting, weight decreased, and epigastric tenderness	Subacute gastritis
Chong M, et al. Acute hemorrhagic gastritis during treatment with PD-1 inhibitor nivolumab for stage iv endometrial cancer. American Journal of Gastroenterology. 2019;114:Supplement:S1474	-	53	W	Endometrial cancer	Nivolumab	Nausea, vomiting, and epigastric pain	Acute haemorrhagic gastritis
Khan AM, et al. Nivolumab-induced hepatitis and vesiculopustular skin rash in a patient with metastatic melanoma. American Journal of Gastroenterology. 2019;114:Supplement:S1367	-	82	M	Malignant melanoma	Nivolumab	Malaise, fatigue, nausea, abdominal pain, ALT 393, AST 302, ALK 164, and bilirubin 1.1	Hepatitis
Pizzuti J, et al. When the cure is the cause: Checkpoint inhibitor-induced lymphocytic esophagitis. American Journal of Gastroenterology. 2019;114:Supplement:S1014	-	74	W	Renal cell carcinoma	Nivolumab	Sore throat, dysphagia, odynophagia, dyspesia, and early satiety	Oesophagitis
Keyes E, et al. Immune check point inhibitor enteritis: A case of severe duodenitis from nivolumab therapy. American Journal of Gastroenterology. 2019;114:Supplement:S1405	-	61	M	Squamous cell carcinoma of head and neck	Nivolumab	Acute abdominal pain, worsening of abdominal pain, and watery diarrhea	Duodenitis/Enterocolitis
Tosounian SL, et al. Nivolumab-induced hemorrhagic gastroduodenitis. American Journal of Gastroenterology. 2019;114:Supplement:S1521-S1522	-	66	W	Non-small cell lung cancer	Nivolumab	Nausea, vomiting, abdominal pain, epigastric pain, and increased lipaseto 394 IU/L	Gastroduodenitis haemorrhagic
Anugwom C, et al. Nivolumab-induced immune cholestatic hepatitis in a liver transplant recipient. American Journal of Gastroenterology. 2019;114:Supplement:S1356-S1357	32766358	62	M	Hepatocellular carcinoma (HCC)	Nivolumab	Increased serum alkaline phosphatase (ALP), aspartate transaminase (AST), alanine transaminase (ALT), and total bilirubin(ALP 813, ALP 1265, AST 696, and bilirubin 8.3) and massive hematemesis	Cholestatic liver injury
Tomonori Inoue, et al. A case of myositis/arthritis after administration of nivolumab for unresectable gastric cancer. The 119th Shikoku Regional Meeting of the Japanese Society of Internal Medicine. 42	-	65	M	Gastric cancer	Nivolumab	Right finger joint swelling, pain, pyrexia, shoulder joint pain, and upper arm muscle pain/muscular weakness	Myositis/Arthritis
Hiroki Hosoi, et al. A case of Hodgkin's lymphoma that developed severe GVHD after allogeneic transplant after administration of nivolumab. The 42th Annual Meeting of the Japan Society for Hematopoietic Cell Transplantation. 2020.3;290	-	30	M	Hodgkin's lymphoma	Nivolumab	Pyrexia and diarrhoea	hyper acute GVHD
Qualls D, et al. Positron emission tomography as an adjuvant diagnostic test in the evaluation of checkpoint inhibitor-associated acute interstitial nephritis. Journal for ImmunoTherapy of Cancer. 2019;7:1:356	31864416	56	W	Vulval melanoma	Nivolumab, Nivolumab/Ipilimumab combo	Fatigue, nausea, vomiting, cough, congestion, and increased serum creatinine(0.5 mg/dL at baseline to 4.5 mg/dL)	Nephritis interstitial acute
Jayoushe M, et al. An interesting case of refractory immune-mediated esophageal stricture following immunotherapy with nivolumab treated with esophageal dilation. American Journal of Gastroenterology. 2019;114:Supplement 1:S11	-	68	W	Melanoma	Nivolumab	Odynophagia and dysphagia	Oesophagitis ulcerative
Jayoushe M, et al. Is vedolizumab the answer to decreasing the incidence of immune-mediated colitis in patients with pre-existing inflammatory bowel disease?. American Journal of Gastroenterology. 2019;114:Supplement 1:S10-S11	-	63	W	Melanoma	Nivolumab/Ipilimumab combo	Diffuse abdominal cramps, rectal haemorrhage, frequent bowel movements, and CRP 2.5 mg/dL	Ulcerative pancolitis (MCS 1)
Shu Yazaki. Outpatients with cancer who cannot go home, Part 2 Learning from a case diagnostic error of cancer treatment: Hyponatremia - If SIADH is suspected . . ?. Cancer Board Square. 2019;5:3:520-525	-	49	M	Non-small cell lung cancer	Nivolumab	Anorexia, nausea/vomiting, Na 118 mEq/L, early-morning cortisol <0.2, ACTH 8.2, and LH <0.09	Secondary adrenal insufficiency
Kozue Uchidate et al. A case of secondary cholangitis sclerosing developed during administration of Nivolumab. The 657th Kanto Regional Meeting of the Japanese Society of Internal Medicine (2020.2. 8). 2020.2;37	-	75	M	Squamous cell carcinoma of lung	Nivolumab	Right hypochondrium pain and liver disorder	Cholangitis sclerosing
Shinno, T. et al. A case of patient with gastric cancer who experienced interstitial pneumonia during administration of nivolumab. The 657th Kanto Regional Meeting of the Japanese Society of Internal Medicine (2020.2. 8). 2020.2;38	-	68	M	Gastric cancer	Nivolumab	Pyrexia and hypoxaemia	Interstitial pneumonia
Yo Suzuki, et al. One case of patient who experienced bullous pemphigoid as an autoimmune disease-related adverse event due to Nivolumab. The 38th Annual Meeting of the Japan Society for Immunology and Allergy in Otolaryngology (2020.2. 27-29). 2020.2; 161	-	27	W	Advanced nasopharyngeal cancer	Nivolumab	Blistering rashes	Bullous pemphigoid
Kento Mitsuhito et al. Evaluation of 3 cases of patients who experienced hyponatremia after treatment with immune checkpoint inhibitors (ICI). The 20th Kinki Branch Meeting of the Japan Endocrine Society (2019.10. 12). 2019.1;95:3:1146	-	UNK	UNK	Gastric cancer	Nivolumab	Hyponatraemia (123 mEq/L)	Secondary adrenal insufficiency
Kento Mitsuhito et al. Evaluation of 3 cases of patients who experienced hyponatremia after treatment with immune checkpoint inhibitors (ICI). The 20th Kinki Branch Meeting of the Japan Endocrine Society (2019.10. 12). 2019.1;95:3:1146	-	UNK	UNK	Malignant melanoma	Pembrolizumab	Nausea, decreased appetite, hyponatraemia (113 mEq/L), malaise, anorexia, and ADH 10 pg/mL	Secondary adrenal insufficiency
Kento Mitsuhito et al. Evaluation of 3 cases of patients who experienced hyponatremia after treatment with immune checkpoint inhibitors (ICI). The 20th Kinki Branch Meeting of the Japan Endocrine Society (2019.10. 12). 2019.1;95:3:1146	-	UNK	UNK	Gastric cancer	Nivolumab	Hyponatraemia (107 mEq/L) and ADH 8.0 pg/mL	SIADH
Sakaguchi C, et al. A case of nivolumab-induced acute-onset type 1 diabetes mellitus in melanoma. Current oncology (Toronto, Ont. ). 2019;26:1:e115-e118	30853818	68	W	Vaginal malignant melanoma	Nivolumab	Increased plasma glucose, nausea, and general fatigue	Adrenal insufficiency, acute-onset type 1 diabetes mellitus
Mavrotas M, et al. Mania as a possible complication of immunotherapy. Progress in Neurology and Psychiatry. 2020;24:1:9-13	-	66	W	Small cell lung cancer	Nivolumab, Nivolumab/Ipilimumab combo	Pyrexia, confusion, and personality change	Acute mania
Hardy T, et al. Acute fatal myocarditis after a single dose of anti-PD-1 immunotherapy, autopsy findings: a case report. Cardiovascular Pathology. 2020;46:107202	32062109	81	M	Renal cell carcinoma (RCC)	Nivolumab/Ipilimumab combo	Fatigue, decreased appetite, weight decreased, increased alanine transaminase (ALT), alanine aminotransferase (AST), troponin, creatinine kinase, and potassium s, and hyponatraemia	Myocarditis
Raibagkar P, et al. Worsening of anti-Hu paraneoplastic neurological syndrome related to anti-PD-1 treatment: Case report and review of literature. Journal of Neuroimmunology. 2020;341:577184	32058173	62	W	Small cell lung cancer	Nivolumab	Worsening of numbness in the hands and feet, digestive disorder, diarrhoea, and sensory loss	Sensory neuropathy
Cooksley T, et al. Early infliximab in life-threatening immune-mediated pneumonitis. QJM. 2019;112:12:929-930	31504921	47	M	Melanoma	Nivolumab/Ipilimumab combo	Dyspnoea, dry cough, generalised myalgia, respiratory failure, and eosinophilia	Granulomatous pneumonitis
Zaborowski M, et al. Unique and distinctive histological features of immunotherapy-related thyroiditis. Pathology. 2020;52:2:271-273	31902621	55	M	Melanoma	Nivolumab	Thyroid-stimulating hormone (TSH) 0 (0.40-4.00 mIU/L), FT4 28.4 (9.0-19.0 pmol/L) and FT3 12.4 (2.6-6.0 pmol/L)	Thyroiditis
Omotehara S, et al. Immune Checkpoint Inhibitor-Induced Colitis Successfully Followed up by Ultrasonography. SN Comprehensive Clinical Medicine. 2020;2:2:215-221	33580597	54	W	Renal cell carcinoma	Nivolumab	Pyrexia and diarrhoea	Colitis
Niebel D, et al. Unusual flaccid blistering with mucosal involvement upon immune checkpoint inhibition. JDDG - Journal of the German Society of Dermatology. 2020;18:2:149-152	31596533	75	W	Melanoma	Nivolumab	Flaccid blistering and disseminated erosions	Atypical bullous pemphigoid
Wan KL, et al. New causes of old diseases are we ready?. Pathology. 2020;52:Supplement 1:S101	-	67	M	Cholangiocarcinoma	Nivolumab/Ipilimumab combo	Dehydration, delirium, cortisol 36 nmol/L (185-625 nmol/L), and ACTH 2 pmol/L (<10 pmol/L)	Secondary hypoadrenalism
Peters N, et al. Immunotherapy- A double Edged Sword; A case of Fatal Myocarditis and Complete Response. Irish medical journal. 2019;112:5:937	31411390	79	W	Lung adenocarcinoma	Nivolumab	Lower limb myalgia, shortness of breath, pyrexia, and respiratory failure	Myocarditis (AM)
Nobumasa Ohara, et al. Non-insulin-dependent Diabetes Mellitus Induced by Immune Checkpoint Inhibitor Therapy in an Insulinoma-associated Antigen-2 Autoantibody-positive Patient with Advanced Gastric Cancer. Internal Medicine. 2020;59:4:551-556	31708539	70	M	Gastric cancer	Nivolumab	Hyperglycaemia, high postprandial plasma glucose (PPG) (328 mg/dL), and high glycated hemoglobin (HbA1c)(6.4%)	Diabetes mellitus (DM)
Naoki Eto, et al. Four cases of patients with isolated ACTH deficiency related to immune checkpoint inhibitors who were diagnosed and treated before the onset of adrenal crisis. The 46th Annual Meeting of the Japan Neuroendocrine Society (2019.10. 25-26). 2019.1;95:4:1452	-	67	M	Renal cell carcinoma	Nivolumab/Ipilimumab combo	General malaise, anorexia, Na 127 mEq/L, Glu 99 mg/dL, and cortisol (F) 1.5 μg/dL	Isolated ACTH deficiency (IAD)
Naoki Eto, et al. Four cases of patients with isolated ACTH deficiency related to immune checkpoint inhibitors who were diagnosed and treated before the onset of adrenal crisis. The 46th Annual Meeting of the Japan Neuroendocrine Society (2019.10. 25-26). 2019.1;95:4:1452	-	67	M	Gastric cancer	Nivolumab	Anorexia, general malaise, arthralgia, palpitations (Na 140 mEq/L), Na 135 mEq/L, Glu 88 mg/dL, and F 0.8 μ/dL	Isolated ACTH deficiency (IAD)
Naoki Eto, et al. Four cases of patients with isolated ACTH deficiency related to immune checkpoint inhibitors who were diagnosed and treated before the onset of adrenal crisis. The 46th Annual Meeting of the Japan Neuroendocrine Society (2019.10. 25-26). 2019.1;95:4:1452	-	53	M	Renal cell carcinoma	Nivolumab	General malaise, anorexia, excessive sweating, general malaise, anorexia, and excessive sweating	Isolated ACTH deficiency (IAD)
Naoki Eto, et al. Four cases of patients with isolated ACTH deficiency related to immune checkpoint inhibitors who were diagnosed and treated before the onset of adrenal crisis. The 46th Annual Meeting of the Japan Neuroendocrine Society (2019.10. 25-26). 2019.1;95:4:1452	-	62	W	Malignant tongue cancer	Nivolumab	F 5.1 μg/dL (Na 142 mEq/L and Glu 88 mg/dL in simultaneous blood sampling) and F 4.8 μg/dL (Na 143 mEq/L and Glu 93 mg/dL in simultaneous blood sampling)	Isolated ACTH deficiency (IAD)
Noriaki Oda et al. A case of multiple pancreatic mass which appeared after long-term treatment with nivolumab for non-small cell lung cancer and were difficult to differentiate. The 72nd Japan Gastroenterological Diagnostic Imaging Study Group (2020.2. 29). 2020.2;38	-	73	M	Lung cancer	Nivolumab	Malaise	Pancreatitis
Kakizaki F, et al. A case of advanced gastric carcinoma that developed myositis after administration of nivolumab. The Medical journal of Aomori City Hospital. 63:2:65-68	-	60s	M	Type 2 tumor in the lesser curvature of the gastric antrum	Nivolumab	Myalgia, muscular weakness, and increases in CK (muscle deviation enzyme), myoglobin, and CRP	Myositis
Keisuke Mine, et al. A case of patient who experienced psoriatic drug eruption caused by nivolumab treatment for malignant pleural mesothelioma. The 60th Annual Meeting of Kyushu Branch of the Japan Lung Cancer Society and the 43rd Kyushu Regional Meeting of the Japan Society for Respiratory Endoscopy. 2020.2;037	-	75	M	Malignant pleural mesothelioma	Nivolumab	Drug eruption	Psoriatic drug eruption
Akiyo Mizuno, et al. A case of malignant pleural mesothelioma who experienced autoimmune hemolytic anaemia during treatment with nivolumab. The 111st Kansai Reginal Meeting of the Japan Lung Cancer Society. 2020.2;12	-	60s	W	Malignant pleural mesothelioma	Nivolumab	Anaemia, positive Coombs direct test, positive warm autoantibody, increased LDH	Haemolytic anaemia
Shingo Imanishi et al. A case of patient with squamous cell carcinoma of lung who experienced myositis during administration of nivolumab and received a biopsy muscle. The 73rd Hokuriku Regional Meeting of the Japan Lung Cancer Society (2018.7. 7). 2018.7;58:5:398	-	60	M	Squamous cell carcinoma of lung	Nivolumab	Increased serum CK , myalgia/right flank pain	Myositis
Tomomi Niimura, et al. A case of patient who experienced febrile neutropenia induced by a BRAF/MEK inhibitor. The Japanese Journal of Dermatology. 2019.12;130:2:250	-	64	M	Malignant melanoma	Nivolumab	Pyrexia, decreased neutrophils	Febrile neutropenia
Indini A, et al. A case of severe pharyngeal-cervical-brachial syndrome induced by nivolumab and responding to infliximab therapy. European Journal of Cancer. 2020;129:1-3	32092585	71	M	Melanoma	Nivolumab	Dysphagia, dysarthria, dysphonia	Pharyngeal-cervical-brachial (PCB) syndrome
de Lorenzi C, et al. Bullous lichen planus and anti-programmed cell death-1 therapy: Case report and literature review Lichen plan bulleux et traitement anti-mchlt programmed cell-death-1 mchgt : cas clinique et revue de la litterature. Annales de Dermatologie et de Venereologie. 2020;147:3:221-227	31982173	68	M	Clear cell renal cell carcinoma	Nivolumab	Pruritic rash, bullae	Bullous lichen planus
Magou E, et al. Renal insufficiency in a patient with renal cancer treated with sunitinib and then nivolumab, with sustained response. Forum of Clinical Oncology. 2019;10:1:9	-	68	M	Renal cell carcinoma	Nivolumab	Creatinine of 11 mg/dL	Acute renal failure
Itsuki Komiyama, et al. Two cases of immune-related adverse reactions due to immune checkpoint inhibitor therapy. Japanese Journal of Urological Surgery. 2019.11;33:2:186	-	63	W	Renal pelvic carcinoma	Pembrolizumab	Difficulty in breathing when moving, respiratory discomfort, cough, general malaise	Drug-induced pneumonia
Itsuki Komiyama, et al. Two cases of immune-related adverse reactions due to immune checkpoint inhibitor therapy. Japanese Journal of Urological Surgery. 2019.11;33:2:186	-	77	W	Renal cell carcinoma	Nivolumab/Ipilimumab combo	Inappetence, vomiting, general malaise, adrenocorticotropin <1.5 pg/mL (7.2-63.3), cortisol 0.39 μg/dL (6.24-18.0)	Pituitary activity decreased
Furtado VF, et al. Imaging manifestations of immune-related adverse effects in checkpoint inhibitor therapies: A primer for the radiologist. Clinical Imaging. 2020;63:35-49	32120311	59	W	Melanoma	Nivolumab	Chest tightness, shortness of breath	Pneumonitis
Furtado VF, et al. Imaging manifestations of immune-related adverse effects in checkpoint inhibitor therapies: A primer for the radiologist. Clinical Imaging. 2020;63:35-49	32120311	64	M	Melanoma	Nivolumab/Ipilimumab combo	Shortness of breath	Pneumonitis
Mitropoulou G, et al. Immunotherapy-Induced Airway Disease: A New Pattern of Lung Toxicity of Immune Checkpoint Inhibitors. Respiration. 2020;99:2:181-186	31914436	65	W	Melanoma	Nivolumab, Nivolumab/Ipilimumab combo	Cough, wheezing, dyspnoea, dry cough	Severe airway disease
Mitropoulou G, et al. Immunotherapy-Induced Airway Disease: A New Pattern of Lung Toxicity of Immune Checkpoint Inhibitors. Respiration. 2020;99:2:181-186	31914436	58	M	Sarcomatoid adenocarcinoma	Nivolumab	Chronic dry cough, exertional dyspnoea	Severe airway disease
Valenti-Azcarate R, et al. Nivolumab and Ipilimumab-induced myositis and myocarditis mimicking a myasthenia gravis presentation. Neuromuscular Disorders. 2020;30:1:67-69	31839404	66	M	Non-microcytic lung cancer	Nivolumab/Ipilimumab combo	Binocular diplopia, fatigue, mild dyspnoea, upper back pain, limited abduction of the both eyes, eyelid ptosis, trapezius muscle tenderness	Myositis, myocarditis
Taisuke Irifuku et al. Acute Tubulointerstitial Nephritis and IgM Deposits on Glomerular Capillary Walls after Immunotherapy with Nivolumab for Metastatic Renal Cell Carcinoma. CEN Case Reports. (e-journal). 2020;9:1:48-54	31605271	59	M	Kidney tumour	Nivolumab	Rapid increase in the serum creatinine (Cre) (from 1.13 to 2.39 mg/dL), proteinuria (1.5 g/day), haematuria (10-19/HPF), granular casts, and increase in the N-acetyl-β-D-glucosaminidase activity and Beta2 microglobulin	Glomerulonephropathy
Chan KK, et al. Eosinophilic Fasciitis Following Checkpoint Inhibitor Therapy: Four Cases and a Review of Literature. Oncologist. 2020;25:2:140-149	32043775	71	W	Melanoma	Nivolumab	Myalgia, pyrexia, pitting oedema	Eosinophilic fasciitis
Kiyonori Oka, et al. A case of late-onset of type 1 diabetes mellitus developed on Day 538 after administration of nivolumab. The 56th Regional Meeting of Kanto Koshinetsu of the Japan Diabetes Society, O-106	-	80	W	Malignant melanoma	Nivolumab	Increased TSH, hyperglycaemia, HbA1c (%)/casual blood glucose (mg/dL): 5.8/102, 6.8/378, 9.8/322	Acute-onset type 1 diabetes mellitus
Masako Uno, et al. A Case of patient with oropharyngeal cancer who experienced pseudoprogression with nivolumab. Journal of Practical Otolaryngology 2020;113:3:146-147	-	56	M	Squamous cell carcinoma	Nivolumab	Dyspnoea, SpO2 88%, abnormally high WBC count, increased inflammatory reaction	pseudoprogression
Mazzaschi G, et al. Nivolumab-Induced Guillain-Barre Syndrome Coupled With Remarkable Disease Response in a Case of Heavily Pretreated Lung Adenocarcinoma. Clinical Lung Cancer. 2020;21:2:e65-e73	31837925	80	W	Lung adenocarcinoma	Nivolumab	Paraesthesia, burning pain, weakness, numbness, loss of fine motor control	Acute inflammatory demyelinating polyradiculoneuropathy
Varma AV, et al. Nivolumab-induced myasthenia gravis syndrome in a patient with hepatocellular carcinoma. Journal of Investigative Medicine. 2020;68:2:652	-	63	M	Hepatocellular carcinoma	Nivolumab	Eyelid ptosis, diplopia	MG-like symptoms
Philipps J, et al. Inflammatory anti- Hu positive demyelinating neuropathy induced by Checkpoint inhibitors Nivolumab and Ipilimumab. Clinical Neurophysiology. 2020;131:4:e214	-	62	W	Renal cell carcinoma	Nivolumab/Ipilimumab combo	Difficulty in walking, sensory disturbance,sensory loss, ataxia of limbs, distal paralysis, muscle areflexia	Demyelinating neuropathy
Ogasawara R, et al. Loss of nivolumab binding to T cell PD-1 predicts relapse of Hodgkin lymphoma. Int. J. Hematol. 2020;111:3:475-479	31538325	24	M	Hodgkin's lymphoma	Nivolumab	Generalised rash	Interface dermatitis
Tsuya Okuno, et al. A case of gastric cancer patient Nivolmab-idused acute tubulointerstitial nephritis. The 92nd Annual Meeting of the Japanese Gastric Cancer Association [postponed]. 2020.3;OE-07-6	30017828	78	M	Gastric cancer	Nivolumab	Pyrexia, renal impairment (creatinine 8.33 mg/dL)	Acute tubulointerstitial nephritis (ATIN)
Kaoru Watanabe. et al. A case of patient who experienced type 1 diabetes mellitus 10 months after the completion of treatment with nivolumab. The 62nd Annual Meeting of the Japan Diabetes Society (2019.5. 23-25). 2019.5;62:S-1:I-P-216	-	83	M	Non-small cell lung cancer	Nivolumab	HbA1c 8.9%, fasting serum CPR 0.42 ng/mL, urinary CPR 8.5 μg/day, anti-GAD antibodies 6.6 U/mL	Type 1 diabetes mellitus
Sou Katayanagi, et al. A case of interstitial pneumonia caused by nivolumab for gastric cancer. The 92nd Annual Meeting of the Japanese Gastric Cancer [postponed]. 2020.3;P-1-09-2	-	63	M	Gastric cancer	Nivolumab	Cold symptoms, pyrexia	Interstitial pneumonia
Tusyoshi Horikawa, et al. A case of patient who experienced type 1 diabetes mellitus during the use of immune checkpoint inhibitor. The 56th Regional Meeting of Kyushu of the Japan Diabetes Society. 2-03-07	-	69	M	Lung cancer	Nivolumab	Thirst, excessive drinking, casual blood sugar 523 mg/dL, HbA1c 82%	Type 1 diabetes mellitus
Ryoma Kurahashi, et al. Remarkable antitumor effect of nivolumab in a patient with metastatic renal cell carcinoma previously treated with a peptide-based vaccine. IJU Case Reports. 2020;3:2:44-48	32743467	71	W	Clear cell renal cell carcinoma	Nivolumab	Pyrexia, erythema	Cellulitis
Atsushi Oi, et al. A Case of patient who experienced encephalitis autoimmune during treatment with nivolumab and preparation of a manual for handling immune-related adverse events. 2020 Annual Meeting of the Japanese Society of Pharmaceutical Oncology (2020.3. 21-22). 2020.3;P-201	-	60s	M	Gastric cancer	Nivolumab	Vertigo, nausea, inappetence, tremor	Encephalitis (Hashimoto's encephalopathy with cerebellar ataxia)
Hajime Morita, et al. A case of patient with positive for HBc antibody who used mesalazine for treatment of nivolumab-induced colitis. 2020 Annual Meeting of the Japanese Society of Pharmaceutical Oncology (2020.3. 21-22). 2020.3;P-206	-	70s	M	Renal cancer	Nivolumab	Diarrhoea	Colitis
Hideko Hayakawa et al. A case of patient with malignant melanoma who experienced tumour lysis syndrome (TLS) after treatment with ipilimumab + nivolumab therapy. 2020 Annual Meeting of the Japanese Society of Pharmaceutical Oncology (2020.3. 21-22). 2020.3;P-207	-	48	M	Malignant melanoma	Nivolumab/Ipilimumab combo	UA 6.7 mg/dL, SCr 2.59 mg/dL, BUN 36.9 mg/dL, UA 14.3 mg/dL, SCr 5.75 mg/dL, BUN 78.9 mg/dL	Tumour lysis syndrome
Kisaki Amemiya, et al. A case of patient who experienced giant cell myocarditis after treatment with nivolumab. The 41st Annual Meeting of the Myocardial Biopsy Study Group. 2019.12;38	-	58	M	Renal cell carcinoma	Nivolumab	Troponin T elevation (5,800 mg/mL)	Giant cell myocarditis
Kei Nakata , et al. A case of patient who experienced tubulointerstitial nephritis after administration of nivolumab for solid cancer. The 227th Regional Meeting of Kinki of the Japanese Society of Internal Medicine [Discontinued]. 2020.3;144	-	58	W	Solid carcinoma	Nivolumab	Serum Cre changed from 0.50 to 1.6 mg/dL, β2MG 6.99 mg/L, urine protein 347 mg/day	Tubulointerstitial nephritis
Daiki Nishigaki, et al. A case of patient who experienced pyrexia and acute kidney injury after the first dose of nivolumab. The 227th Kinki Regional Meeting of the Japanese Society of Internal Medicine [discontinued]. 2020.3;170	-	77	M	Gastric cancer	Nivolumab	Pyrexia, CRP 16.3 mg/dL, serum Cr 8.33 mg/dL	Tubulointerstitial nephritis
Yasuhiro Shintani, et al. A case of patient who experienced toxic epidermal necrosis during treatment for advanced lung cancer with nivolumab and responded to multimodal therapy. The 47th Annual Meeting of the Japanese Society of Intensive Care Medicine [postponed]. 2020.3;666	-	79	M	Lung adenocarcinoma	Nivolumab	Erythema exudativum multiforme, blisters, erosion formation	Toxic epidermal necrosis (TEN)
Yosuke Murakami, et al. A case of type 1 diabetes mellitus caused by anti- PD-L1 antibody (Nivolumab). The 56th Kyushu Regional Meeting of the Japan Diabetes Society. 2-03-16	-	71	W	Cancer of maxillary antrum	Nivolumab	Casual blood glucose 325 mg/dL, sense of thirst, polyuria, HbA1c 8.9%, negative for anti-GAD antibodies and anti-IA-2 antibodies, fasting serum CPR 0.3 ng/mL, and urinary CPR 12.5 μg/day.	Type 1 diabetes mellitus
Charmetant X, et al. A new expression of immune checkpoint inhibitors' renal toxicity: When distal tubular acidosis precedes creatinine elevation. Clinical Kidney Journal. 2019;13:1:42-45	32082551	59	M	Bronchial lung cancer	Nivolumab, Pembrolizumab	Pyrexia, maculo-papular rash, hypokalaemia, decompensated metabolic hyperchloraemic acidosis, low tubular proteinuria	Renal distal tubular acidosis
Ung C, et al. Checkpoint inhibitor-induced sarcoid choroidal granulomas. American Journal of Ophthalmology Case Reports. 2020;18:100652	32195443	55	M	Melanoma	Nivolumab	Cough, chills, yellow choroidal lesions	Sarcoid choroidal granulomas
Tavares M, et al. EARLY RECOGNITION OF IMMUNE CHECKPOINT MEDIATED MYOCARDITIS IN METASTATIC MELANOMA. Journal of the American College of Cardiology. 2020;75:11:2577	-	57	M	Melanoma	Nivolumab/Ipilimumab combo	Exertional dyspnoea, lateral wall ST elevation, acute respiratory failure, cardiogenic shock, ventricular tachycardia	Myocarditis
Parikh S, et al. Nivolumab-Induced Fulminant Autoimmune Diabetes Presenting as Diabetic Ketoacidosis in a Patient with Melanoma. Metabolism: Clinical and Experimental. 2020;104:Supplement:154064	-	44	M	Melanoma	Nivolumab	Polyuria, polydipsia, dehydration, blurred vision, serum glucose 938 mg/dL, anion gap increased to 24 mEq/L, mild acidaemia with pH 7.35, serum osmolality increased to 335 mOsm/kg, ketonuria, glycosuria, HbA1c 9.1%	Diabetic ketoacidosis
Saeko Murakami, et al. Type 1 diabetes mellitus like fulminant type 1 diabetes developed after starting nivolumab. The 55 Kinki Regional Meeting of the Japan Diabetes Society. O-024	-	66	M	Non-small cell carcinoma	Nivolumab	Casual blood glucose 486 mg/dL, HbA1c 6.8%, serum CPR 0.98 ng/mL, pooled urine CPR 29.5 μg/day	Type 1 diabetes mellitus
Mika Mori, et al. A case of patieht who received treatment with nivolumab for type 2 diabetes mellitus and experienced complicated type 1 diabetes mellitus. The 56th Chugoku-Shikoku Regional Meeting of the Japan Diabetes Society. 2-D-18	-	76	M	Lung adenocarcinoma	Nivolumab	Weight decreased by 12 kg, rapidly increased blood glucose, PG 305 mg/dL, HbA1c 11.0%, fasting serum C-peptide 0.35 ng/mL, 2-hour postprandial C-peptide 0.67 ng/mL, anti-GAD antibodies <5.0 U/mL, anti-IA-2 antibodies <0.4 U/mL	Type 1 diabetes mellitus
Haruka Miwa, et al. A case of isolated ACTH deficiency diagnosed during nivolumab therapy in response to hypoglycemia. The 93rd Chubu Regional Meeting of the Japan Diabetes Society (2019.9. 7-8). 2019.9;63:2:A-29	-	73	M	Kidney tumour	Nivolumab	Inappetence, hypoglycaemia (PG 61 mg/dL), low serum cortisol (F) and serum ACTH without their circadian variations	Isolated ACTH deficiency
Rena Miyamoto et al. A case of serous retinal detachment in both eyes due to administration of nivolumab (OPDIVO). Journal of Japanese Ophthalmological Society. 2020.4;124:S:205	-	73	M	Malignant melanoma	Nivolumab	Central distortion	Serous retinal detachment
Yasuhiro Inayoshi, et al. A case of patient with tongue cancer recurrent who maintained complete response after discontinuation of administration of nivolumab due to the onset of rash psoriasiform. Journal of Otolaryngology, Head and Neck Surgery. 2020; 92:4:373 -378	-	52	M	Squamous cell carcinoma of the tongue	Nivolumab	Skin eruption with scales, erosion	Rash psoriasiform
Masato Minaki, et al. Examination of a case of patient who used nivolumab for head and neck malignant melanoma. Journal of Otolaryngology, Head and Neck Surgery. 2020; 92:4:379 -386	-	63	M	Malignant melanoma	Nivolumab	Swelling and pain of the knees and fingers, pain and poor elevation of the shoulder, pain and limited opening of the temporomandibular joint	Polyarthritis
Palaskas N, et al. Immune Checkpoint Inhibitor Myocarditis: Pathophysiological Characteristics, Diagnosis, and Treatment. Journal of the American Heart Association. 2020;9:2:e013757	31960755	UNK	UNK	-	Nivolumab	Dyspnoea, prolonged PR interval, frequent ventricular extrasystoles	Myocarditis
Ollier N, et al. Nivolumab-induced eosinophilic fasciitis: A case report. Rheumatology Advances in Practice. 2020;4:1:rkaa001	32064454	35	M	Melanoma	Nivolumab	Fatigue, diffuse muscle pain associated with proximal muscle weakness, painful, tender, and symmetrical oedema, local sclerosis on the skin, arthralgia	Eosinophilic fasciitis
Vermeulen L, et al. Myositis as a neuromuscular complication of immune checkpoint inhibitors. Acta Neurologica Belgica. 2020;120:2:355-364	31993961	50	M	-	Nivolumab	Myalgia, limb girdle weakness	Myositis
Tushak Z, et al. NEWLY IDENTIFIED MUTATION OF ABCC9 POTASSIUM CHANNEL IN A PATIENT WITH RECURRENT EXERTION INDUCED POLYMORPHIC VENTRICULAR TACHYCARDIA. Journal of the American College of Cardiology. 2020;75:11:3231	-	47	W	Squamous cell carcinoma of tonsil	Nivolumab	Syncope, mild QT-prolongation and T-wave inversion in anterior and lateral leads, Troponin I increased to 0.6 ng/mL, sinus tachycardia with progressive widening of QRS complexes without any evidence of QT shortening, pleomorphism ventricular tachycardia (PVT), ventricular fibrillation, widening of QRS complexes, secondary ST changes, QT-prolongation	Myocarditis
Stein-Merlob A, et al. KEEPING IMMUNE CHECKPOINT INHIBITOR MYOCARDITIS IN CHECK: SIMULTANEOUS VENOARTERIAL ECMO AND IMPELLA SUPPORT AS A BRIDGE TO RECOVERY. Journal of the American College of Cardiology. 2020;75:11:2910	33483873	60	W	Colon cancer	Nivolumab	Hypotension, alternating bundle branch tachycardia with extensive ST segment elevation, increased troponin and BNP s, LVEF 10%, cardiac index 0.74 L/min/m2	Myocarditis
Kosche C, et al. Widespread subacute cutaneous lupus erythematosus in a patient receiving checkpoint inhibitor immunotherapy with ipilimumab and nivolumab. Dermatology online journal. 2019;25:10:1-3	31735010	75	W	Ovarian cancer	Nivolumab/Ipilimumab combo	Fatigue, pruritic rash, skin eruption	Subacute cutaneous lupus erythematosus (SCLE)
Arponen O, et al. Immune checkpoint inhibitor-induced myocarditis not visible with cardiac magnetic resonance imaging but detected with PET-CT: a case report. Acta Oncologica. 2020;59:4:490-492	31920130	75	W	Melanoma	Nivolumab	Fatigue, peripheral oedema, pruritus, hypoalbuminaemia	Myocarditis
Makkawi S, et al. Checkpoint inhibitor-induced longitudinally extensive transverse myelitis: A report on two cases. Multiple Sclerosis Journal. 2019;25:Supplement 2:360	-	53	W	Melanoma	Nivolumab	Urinary retention, neuropathic pain, weakness of lower extremities, lymphocytic pleocytosis, increased protein, oligoclonal bands (OGB)	Longitudinally extensive transverse myelitis (LETM)
Makkawi S, et al. Checkpoint inhibitor-induced longitudinally extensive transverse myelitis: A report on two cases. Multiple Sclerosis Journal. 2019;25:Supplement 2:360	-	54	W	Melanoma	Nivolumab/Ipilimumab combo	Numbness in both hands, weakness of lower extremities, urinary retention, lymphocytic pleocytosis, increased protein, OGB	Longitudinally extensive transverse myelitis (LETM)
di Meo N, et al. Nivolumab-associated extragenital lichen sclerosus et atrophicus. Clin. Exp. Dermatol. 2020;45:3:350-352	31498907	67	W	Melanoma	Nivolumab	Rash, dermal sclerosis, epidermal atrophy with loss of rete ridges, lymphocytic infiltration, deep skin fibrosis	Extragenital lichen sclerosus (LS)
Yamamoto, Naoko et al. A case of patient in whom the onset of diabetic ketoacidosis due to type 1 diabetes mellitus could be prevented by hyperglycaemia discovered during treatment with nivolumab. The 19th Annual Meeting of the Kanto Koshinetsu Branch of the Japan Endocrine Society (2018.9. 7-8). 2018.9;94:3:O14-5	-	76	M	Renal cell carcinoma	Nivolumab	Casual blood sugar 379 mg/dL, thirst, fasting blood sugar 179 mg/dL, serum CPR 0.5 ng/mL, urinary CPR 0.05 μg/day	Type 1 diabetes mellitus
Carden MA, et al. Rituximab leads to early elimination of circulating CD20+ T and B lymphocytes in patients with iTTP despite ongoing TPEx. Blood Advances. 2020;4:3:477-481	32027742	57	W	Melanoma	Nivolumab/Ipilimumab combo	Dizziness, weakness, contusion of lower extremities	Thrombotic thrombocytopenic purpura
Chung M, et al. Immune checkpoint inhibitor induced anti-glutamic acid decarboxylase 65 (Anti-GAD 65) limbic encephalitis responsive to intravenous immunoglobulin and plasma exchange. Journal of Neurology. 2020;267:4:1023-1025	31832829	36	W	Thymic neuroendocrine tumour	Nivolumab/Ipilimumab combo	Short-term memory loss, generalised weakness, disturbance of attention, orientation and delayed recall, anti-GAD65 1244 nmol/L	Limbic encephalitis (LE)
Yilmaz M, et al. Nivolumab-induced lichen planus. Journal of Oncology Pharmacy Practice. 2020;26:3:758-760	31382865	25	W	Renal cell carcinoma	Nivolumab	Skin eruption along the anterior region of the left lower extremity with itching	Lichen planus
Waseem F, et al. Acute Inflammatory Demyelinating Polyneuropathy (AIDP) occurring during check point Inhibitor Immunotherapy (ICPi). Annals of Neurology. 2019;86:Supplement 24:S127-S128	-	58	M	Small cell lung cancer (SCLC)	Nivolumab/Ipilimumab combo	Weakness of limbs, paraesthesia, fall and gait disturbance, weakness of lower extremities and hands, areflexia of lower extremities, and decreased sensation of lower extremities	Guillain-Barre syndrome (GBS)
Dermarkarian CR, et al. Bilateral uveitis associated with nivolumab therapy for metastatic non-small cell lung cancer. American Journal of Ophthalmology Case Reports. 2020;18:100691	32322748	53	M	Non-small cell lung cancer (NSCLC)	Nivolumab	Blurred vision, best-corrected visual acuity (BCVA) of 20/25 for the right eye and 20/30 for the left eye, and conjunctival and scleral hyperaemia, and acute inflammation in the retrobulbar segment of the right eye and anterior, central, and retrobulbar segments of the left eye.	Bilateral uveitis
Farid S, et al. IMMUNE CHECKPOINT INHIBITOR-INDUCED FANCONI SYNDROME: A CASE REPORT. American Journal of Kidney Diseases. 2020;75:4:568	32431966	58	M	Small cell lung cancer extensive stage (ES-SCLC)	Nivolumab/Ipilimumab combo	Abdominal pain, blood urea nitrogen (BUN) 43 mg/dL, creatinine (Cr) 2.31 mg/dL, phosphorus 2.3 mg/dL, glucose 303 mg/dL, and glycosuria (≥500 mg/dL)	Fanconi syndrome
Quadri S, et al. ACUTE KIDNEY INJURY FROM TUMOR LYSIS SYNDROME ASSOCIATED WITH IPILIMUMAB/NIVOLUMAB THERAPY. American Journal of Kidney Diseases. 2020;75:4:621	-	52	W	Poorly differentiated neuroendocrine tumour (PDNET)	Nivolumab/Ipilimumab combo	Vomiting, decreased urine output (UOP), lethargy, tenderness, creatinine (Cr) of as high as 4.1 mg/dL, phosphorus (P) of 5.9 mg/dL, and uric acid (UA) of 18 mg/dL	Tumour lysis syndrome (TLS)
Haruka Kuriyama, et al. A case of patient with malignant melanoma who experienced severe intravascular coagulation during treatment with immune checkpoint inhibitor. The Japanese Journal of Dermatology. 2020.6;130:5:O13-6 (P31-3)	-	57	M	Melanoma	Nivolumab, Ipilimumab, Nivolumab/Ipilimumab combo	Epistaxis, heaviness of head, decreased platelets, coagulation disorder	DIC
Yuka Kobayashi, et al. A case of severe drug eruption accompanied by enanthema during combination therapy with nivolumab and ipilimumab. The Japanese Journal of Dermatology. 2020.6; 130:5:P10-2	-	69	M	Renal cell carcinoma	Nivolumab/Ipilimumab combo	Ocular hyperaemia, periocular redness, erythema, erosion, tense blisters, blisters on the buccal mucosa, bilateral eyelid oedema, conjunctival hyperaemia, visual impairment, epistaxis	Stevens-Johnson syndrome (SJS)-like disease
Kazuko Hayashi, et al. A case of bullous pemphigoid induced by nivolumab with initial symptoms of hand and foot syndrome. The Journal of the Japanese Dermatological Association. 2020.6;130:5:P16-1	-	69	M	Gastric cancer	Nivolumab	Erosion in the mouth, erythema and tenderness with infiltration on the palms of both hands and soles of both feet, blisters, positive for the anti-BP180 antibody titer test	Bullous pemphigoid
Toru Sato, et al. A case of acute myocarditis induced by immune checkpoint inhibitor. The 41st Annual Meeting of the Myocardial Biopsy Society. 2019.12;33	-	67	M	Renal cell carcinoma	Nivolumab/Ipilimumab combo	Pyrexia, increased CK, increased cardiac enzymes	Myocarditis
Kazunari Kido, et al. A case of patient with malignant melanoma who experienced myasthenia gravis induced by anti-PD-1 antibody preparation. The Japanese Journal of Dermatology. 2020.6;130:5:P31-18	-	76	M	Malignant melanoma	Nivolumab	Frequent falls, fatigability, listless, bradykinesia, ocular movement disorder, muscular weakness, positive Tensilon test result	Myasthenia gravis
Yoshihiro Matsudate, et al. A case of patient with malignant melanoma who experienced Vogt-Koyanagi-Harada’s disease-like uveitis by combination therapy of nivolumab and ipilimumab. The Japanese Journal of Dermatology. 2020.6;130:5:P31-20	-	72	M	Melanoma	Nivolumab/Ipilimumab combo	Reduced visual acuity, myodesopsia	Vogt-Koyanagi-Harada disease-like uveitis
Deligiorgi MV, et al. Central diabetes insipidus related to anti-programmed cell-death 1 protein active immunotherapy. International Immunopharmacology. 2020;83:106427	32244049	71	M	Lung adenocarcinoma (non-small cell lung cancer, NSCLC)	Nivolumab	Inappetence, muscular weakness, restlessness, nausea, mental status changes. Persistent hypernatraemia, polyuria, high plasma osmolarity, and hyposthenuria	Central diabetes insipidus (CDI)
Venkat AG, et al. Local therapy for cancer therapy-associated uveitis: A case series and review of the literature. British Journal of Ophthalmology. 2020;104:5:703-711	31409649	Middle age	W	Melanoma	Nivolumab/Ipilimumab combo	Pruritic rash, blurred vision	Uveitis
Venkat AG, et al. Local therapy for cancer therapy-associated uveitis: A case series and review of the literature. British Journal of Ophthalmology. 2020;104:5:703-711	31409649	Younger age	W	Melanoma	Nivolumab, Nivolumab/Ipilimumab combo	Pruritic rash, markedly increased aspartate aminotransferase and alanine aminotransferase	Uveitis
Venkat AG, et al. Local therapy for cancer therapy-associated uveitis: A case series and review of the literature. British Journal of Ophthalmology. 2020;104:5:703-711	31409649	Elderly	M	Melanoma	Nivolumab, Pembrolizumab, Nivolumab/Ipilimumab combo	Blurred vision, pigmentation on the lense(s)	Uveitis
Kei Nakata, et al. A case of patient who was evaluated by cardiac MRI in the course of myocarditis due to immune checkpoint inhibitor. The 90th Annual Meeting of the Japanese Association for Cardiovascular Radiology. 2020.1;29	-	60s	M	Renal cell carcinoma	Nivolumab/Ipilimumab combo	Pyrexia, malaise	Myocarditis
Tatsuya Edahiro, et al. A case of patient with squamous cell carcinoma of lung who experienced acute myocarditis due to nivolumab. The 111st Kansai Regional Meeting of the Japan Lung Cancer Society. 2020.2;67	-	73	M	Squamous cell carcinoma of lung	Nivolumab	Respiratory discomfort, left ventricular hypokinesia (EF: 12%),	Myocarditis
Kensuke Okada , et al. A case of male patient in his 40s who experienced chronic inflammatory demyelinating polyneuropathy (CIDP) with nivolumab treatment for metastatic renal cell carcinoma. Clinical Neurology (Web). 2019;59:4:218	-	42	M	Renal cell carcinoma	Nivolumab	Numbness in hands and feet, weakness of upper and lower limbs, difficulty in walking, demyelination findings	CIDP
Yuta Maitani, et al. A case of patient who experienced severe ataxia which is considered to be Nivolumab-associated Hashimoto's encephalopathy and responded completely to steroids. Clinical Neurology (Web). 2019;59:6:387	-	68	M	Gastric cancer	Nivolumab	Vertigo on movement, ataxia, positive for thyroid antibodies, and decreased blood flow in the occipital lobe	Hashimoto's encephalopathy with cerebellar ataxia
Charvet E, et al. Hepatic sinusoidal obstruction syndrome induced by nivolumab in advanced melanoma: a case report. Annals of Oncology. 2020;31:5:661-662	32165097	66	W	Melanoma	Nivolumab	Increased weight, diffuse oedema of the face and lower extremities, abdominal pain, enlarged abdomen, alanine aminotransferase and aspartate aminotransferaseincreased 5-fold, and alkaline phosphatase and gamma-glutamyl transpeptidaseincreased 2-fold	Sinusoidal obstruction syndrome (SOS)
Boegeholz J, et al. Challenges in diagnosis and management of neutropenia upon exposure to immune-checkpoint inhibitors: Meta-analysis of a rare immune-related adverse side effect. BMC Cancer. 2020;20:1:300	32290812	65	M	Lentigo maligna melanoma	Pembrolizumab, Nivolumab/Ipilimumab combo	Decreased neutrophils	Neutropenia
Han SY, et al. Two malignancies with differential responses to immune checkpoint inhibitors: A case report. Anticancer Research. 2020;40:5:2821-2826	32366429	61	M	Adenocarcinoma	Nivolumab/Ipilimumab combo	Abdominal pain, nausea, diarrhoea	Colitis
Kanako Hara, et al. A case of patient who experienced eosinophilic pneumonia during use of immune checkpoint inhibitor. The 84th Spring Meeting of Kyushu Branch of the Japanese Respiratory Society and Japanese Society for Tuberculosis and Nontuberculous Mycobacteriosis (2020.3. 14). 2020.3;85	-	78	M	Renal cancer	Nivolumab/Ipilimumab combo	Pyrexia, increased shadows on chest CT	Eosinophilic pneumonia
Takuya Yasukutsu, et al. A case of patient who experienced pulmonary nocardiosis due to Nocardia asiatica during treatment with nivolumab for renal cell carcinoma. The 239th Kanto Regional Meeting of the Japanese Respiratory Society [held in magazine]. 2020;12	-	64	M	Renal cell carcinoma	Nivolumab	Cough, general malaise	Pulmonary nocardiosis
Mo H, et al. AA amyloidosis associated with pulmonary squamous cell carcinoma treated with chemoradiation and immune checkpoint inhibitor therapy. Pathology International. 2020;70:5:303-305	32118332	82	W	Squamous cell carcinoma of lung	Nivolumab	Constipation, abdominal pain, atrial fibrillation, exacerbation of COPD, massive haemoptysis/haematemesis, dyspnoea, pulselessness	Systemic AA amyloidosis
Furuta Y, et al. Cytomegalovirus enterocolitis in a patient with refractory immune-related colitis. Case Reports in Gastroenterology. 2020;14:1:103-109	32231510	77	M	Malignant melanoma	Nivolumab, Ipilimumab	Fatigue, paralytic ileus, diarrhoea, haematochezia, anaemia, positive for CMV	Immune-mediated colitis, CMV colitis
Lee H, et al. Pruritic bullous skin eruption in a male patient receiving immunotherapy for oropharyngeal cancer. International Journal of Dermatology. 2020;59:6:685-686	31782147	30s	M	Oropharyngeal cancer	Nivolumab	Pruritic vesicular rash	Bullous pemphigoid (BP)
Kenichi Kato, et al. A case of patient who experienced bronchial asthma after the use of nivolumab for non-small cell lung cancer. The 135th Tokai Regional Meeting of the Japanese Society for Tuberculosis and Nontuberculous Mycobacteriosis, the 117th Tokai Regional Meeting of the Japanese Respiratory Society, and the 20th Chubu Regional Meeting of the Japanese Society for Sarcoidosis and Granulom…	-	76	W	Lung adenocarcinoma	Nivolumab	Increased peripheral blood eosinophils, decreased physical strength, cough, wheezing, FeNO of as high as 204 ppb	Bronchial asthma
Kapadia RK, et al. Glial fibrillary acidic protein (GFAP) associated autoimmune meningoencephalitis in a patient receiving nivolumab. Journal of Neuroimmunology. 2020;344:577259	32416558	47	M	Melanoma	Nivolumab	Pyrexia, headache, malaise, aggravated confusion	Meningoencephalitis
Munera-Campos M, et al. Nivolumab-induced bullous pemphigoid managed without drug withdrawal. Indian Journal of Dermatology. 2020;65:3:214-216	32565564	62	M	Renal cancer	Nivolumab	Pruritic rash, hemorrhagic crusted papules and macules, active bullous lesions	Bullous pemphigoid
Crow LD, et al. Treatment of PD-1/PD-L1 Inhibitor-Induced Dermatitis Resolves Concomitant Eruptive Keratoacanthomas. JAMA Dermatology. 2020;156:5:598-600	32211828	60s	M	Lung adenocarcinoma	Nivolumab	Poorly circumscribed pruritic scaly macules, warty papules	Spongiotic dermatitis, keratoacanthoma
Osman-Garcia I, et al. Outcomes and Safety of Biweekly and Monthly Nivolumab in Patients with Metastatic Renal Cell Carcinoma and Dialysis: Three Case Reports and Literature Review. Urologia Internationalis. 2020;104:3-4:323-326	31914452	60	M	Clear cell renal cell carcinoma (ccRCC)	Nivolumab	Bone pain	Bernard-Horner syndrome
Miyauchi M, et al. Nivolumab-induced fulminant type 1 diabetes with precipitous fall in C-peptide level. Journal of Diabetes Investigation. 2020;11:3:748-749	31587459	79	M	Non-small cell lung cancer	Nivolumab	PG changed from 106 mg/dL to 180 mg/dL, PG increased to 340 mg/dL, PG further increased to 630 mg/dL, and high pancreatic enzyme (amylase: 238 IU/L, lipase: 490 IU/L)	Fulminant type 1 diabetes mellitus
Bourgeois IJ, et al. Refractory acute inflammatory demyelinating polyneuropathy associated with anti-CTLA-4 and anti-PD-1 checkpoint inhibitor therapy for metastatic melanoma. Neurocritical Care. 2018;29:1 Supplement:S77	-	67	W	Melanoma	Nivolumab/Ipilimumab combo	Lower limb paraesthesia, diffuse bone pain, constipation, severe rapidly progressive ascending weakness, areflexia, lymphocyte-predominant pleocytosis (27 cells/uL), increased protein (107 mg/dL), neuromuscular respiratory failure	Acute inflammatory demyelinating polyneuropathy
Toshiki Mizuno. Treatment of neurological diseases in aging society. Matsushita bulletin for medical science. 2019;58:2:69-75	-	75	M	Oesophageal carcinoma	Nivolumab/Ipilimumab combo	Malaise, feeding difficulty, depression, impaired pharyngeal contraction movements, marked saliva retention in the hypopharynx/larynx, poor cough reflex induction	Encephalitis brain stem
Akemi Tsutsui, et al. Examination of liver disorder caused by immune checkpoint inhibitors in our hospital: 2 cases with specific pathological findings. Liver. 2019.5;60:S1:O-31	-	64	M	Lung cancer	Pembrolizumab	Abdominal pain, liver disorder, ALT 431, ALP 3244, T-BIL 12.1	Bile duct disorder
Akemi Tsutsui, et al. Examination of liver disorder caused by immune checkpoint inhibitors in our hospital: 2 cases with specific pathological findings. Liver. 2019.5;60:S1:O-31	-	61	M	Gastric cancer	Nivolumab	Increased ALT, ALT 293, ALP 581, T-BIL 0.6,	Liver disorder
Mahpour NY, et al. Gastritis after combination ipilimumab and nivolumab. Practical Gastroenterology. 2019;43:12:40-41	-	78	M	Melanoma	Nivolumab/Ipilimumab combo	Nausea, vomiting, decreased weight, reduced oral intake	Gastritis (with acute inflammatory effusion in the area consistent with that of mucosal ulceration)
Leaver PJ, et al. Immune checkpoint inhibitor-mediated myasthenia gravis with focal subclinical myocarditis progressing to symptomatic cardiac disease. BMJ Case Reports. 2020;13:5:e232920	32404371	55	M	Melanoma	Nivolumab/Ipilimumab combo	Blurred vision, eyelid ptosis, fatigability of the left abductor muscle, exertional dyspnoea	Myasthenia gravis (MG)
Massucci M, et al. A Case of Response to Immunotherapy in a Patient With MSI Metastatic Colorectal Cancer and Autoimmune Disease Receiving Steroid Therapy. J. Immunother. 2020;43:5:153-155	31913208	74	M	Intestinal adenocarcinoma	Nivolumab	Respiratory failure	Pulmonary interstitial disease
Kuriyama H, et al. Serious disseminated intravascular coagulation associated with combination therapy of nivolumab and ipilimumab in advanced melanoma. J. Dermatol. 2020;47:6:E235-E237	32275077	57	M	Melanoma	Nivolumab, Ipilimumab, Nivolumab/Ipilimumab combo	Epistaxis, haematemesis, heaviness of head, decreased platelets, coagulation disorder	Disseminated intravascular coagulation (DIC)
[truncated: 75 more rows]
